# Supplementary material for: Malaysian pharmacy students’ perspectives on the virtual objective structured clinical examination during the coronavirus disease 2019 pandemic
Source: J Educ Eval Health Prof. 2021 Apr 12;18:6. doi: 10.3352/jeehp.2021.18.6 (PMC8089464; doi:10.3352/jeehp.2021.18.6)
Supplement: Supplementary file 1 [file jeehp-18-06-dataset1.xlsx]

## Sheet: Form Responses 1
Timestamp	1. Year of study (for semester 2 session 2019/2020)	2. Gender	3. Please select the course(s) to which your answers primarily apply (you may choose more than one course):	4. Please select the choice that best describes your interest in clinical pharmacy courses throughout your study years.	5. Please select the choice that best describes your interest in clinical pharmacy as a career pathway after graduation.	1. The instructions of the virtual OSCE (protocol) were clear.	2. Briefing regarding the overall process of virtual OSCE before the exam was clear and helpful.	3. The trial run session with the examiner has helped to be familiar with the flow of virtual OSCE.	4. The prior communication with the examiner during the trial run session has helped to reduce my level of stress.	5. The time provided to complete each task of the virtual OSCE was adequate.	6. Overall, the flow and conduct of the virtual OSCE were smooth and appropriate.	7. The virtual OSCE was more convenient to me than the conventional one, as I did not have to move from one room to another.	8. The virtual OSCE was less stressful as compared to the conventional OSCE.	9. I would feel more convenient to interact face to face with the examiners rather than a video call.	10. I feel that the virtual OSCE was as helpful as the conventional OSCE to gain clinical pharmacy-related skills.	11. The virtual OSCE has allowed me to demonstrate my knowledge and skills at the same extent as I do in the conventional OSCE.	12. I feel that virtual OSCE has helped in giving me more confidence to deal with patients /health care professionals in the future.	13. It was easier to perform the tasks needed in virtual OSCE than conventional OSCE.	14. I believe that my achievement will be somewhat similar if the OSCE was conducted through face to face interactions with the examiner.	15. The quality of my internet connection and speed has significantly affected my virtual OSCE experience.	16. I believe the examiner provided support (e.g. giving extra time or providing alternative platform) if any technical problems occur during the virtual OSCE session.	17. I prefer that all future OSCEs be conducted virtually.	Kindly write down any additional comments you want to communicate concerning the virtual OSCE.
2020-09-01 09:00:56	Year 4	Female	Community Pharmacy Posting (PHMP 4242), Pharmacotherapeutics Attachment (PHMP 4214)	Interested	Not interested	Agree	Strongly Agree	Strongly Agree	Strongly Agree	Disagree	Strongly Agree	Strongly Agree	Strongly Agree	Strongly disagree	Agree	Strongly Agree	Strongly Agree	Strongly Agree	Strongly disagree	Strongly disagree	Strongly Agree	Strongly Agree
2020-09-01 09:01:39	Year 4	Male	Community Pharmacy Posting (PHMP 4242), Pharmacotherapeutics Attachment (PHMP 4214)	Interested	Highly interested	Agree	Strongly Agree	Strongly Agree	Agree	Disagree	Neutral	Strongly disagree	Disagree	Agree	Neutral	Neutral	Neutral	Strongly disagree	Neutral	Disagree	Agree	Disagree
2020-09-01 09:01:42	Year 3	Female	Pharmacotherapeutics II (PHM 3232)	Neutral	Interested	Agree	Agree	Agree	Agree	Disagree	Neutral	Disagree	Neutral	Neutral	Agree	Neutral	Neutral	Agree	Disagree	Disagree	Agree	Neutral
2020-09-01 09:02:39	Year 4	Female	Community Pharmacy Posting (PHMP 4242), Pharmacotherapeutics Attachment (PHMP 4214)	Highly interested	Highly interested	Agree	Agree	Agree	Strongly Agree	Agree	Neutral	Strongly Agree	Strongly Agree	Strongly Agree	Strongly Agree	Strongly Agree	Strongly Agree	Strongly Agree	Strongly Agree	Strongly Agree	Strongly Agree	Strongly Agree	The virtual osce is simple, but i still could learn a lot from that
2020-09-01 09:02:57	Year 3	Male	Pharmacotherapeutics II (PHM 3232)	Interested	Highly interested	Strongly Agree	Agree	Neutral	Disagree	Agree	Agree	Disagree	Disagree	Neutral	Disagree	Agree	Disagree	Strongly disagree	Agree	Neutral	Disagree	Disagree
2020-09-01 09:03:27	Year 3	Female	Pharmacotherapeutics II (PHM 3232)	Neutral	Neutral	Agree	Strongly Agree	Agree	Disagree	Neutral	Neutral	Strongly Agree	Neutral	Disagree	Agree	Agree	Neutral	Strongly Agree	Disagree	Strongly Agree	Agree	Agree
2020-09-01 09:04:12	Year 3	Female	Pharmacotherapeutics II (PHM 3232)	Interested	Interested	Agree	Agree	Neutral	Neutral	Disagree	Disagree	Disagree	Disagree	Agree	Neutral	Neutral	Neutral	Disagree	Agree	Disagree	Disagree	Disagree	For PT II OSCE last semester; I was kinda disappointed that the preceptor only showed the question on presentation (google meet). It would be much better and easier for students if the preceptor could send the file and we could download it. It was difficult having to shift between different windows, having to zoom in and out, scroll up and down etc. That’s a waste of time already. I couldn’t even…
2020-09-01 09:04:17	Year 3	Male	Pharmacotherapeutics II (PHM 3232)	Interested	Interested	Agree	Agree	Strongly Agree	Agree	Disagree	Agree	Neutral	Agree	Agree	Agree	Disagree	Agree	Agree	Neutral	Strongly Agree	Agree	Neutral
2020-09-01 09:05:17	Year 3	Female	Pharmacotherapeutics II (PHM 3232)	Interested	Interested	Strongly Agree	Strongly Agree	Strongly Agree	Strongly Agree	Strongly Agree	Strongly Agree	Neutral	Strongly Agree	Neutral	Strongly Agree	Strongly Agree	Strongly Agree	Strongly Agree	Neutral	Strongly Agree	Strongly Agree	Neutral
2020-09-01 09:06:08	Year 3	Female	Pharmacotherapeutics II (PHM 3232)	Interested	Interested	Strongly Agree	Strongly Agree	Strongly Agree	Strongly Agree	Strongly Agree	Strongly Agree	Strongly Agree	Strongly Agree	Neutral	Strongly Agree	Strongly Agree	Strongly Agree	Strongly Agree	Agree	Strongly Agree	Strongly Agree	Strongly Agree
2020-09-01 09:07:01	Year 3	Female	Pharmacotherapeutics II (PHM 3232)	Interested	Not interested	Strongly Agree	Agree	Agree	Agree	Neutral	Disagree	Neutral	Neutral	Agree	Neutral	Neutral	Disagree	Neutral	Neutral	Neutral	Neutral	Strongly disagree
2020-09-01 09:09:04	Year 3	Female	Pharmacotherapeutics II (PHM 3232)	Neutral	Neutral	Agree	Agree	Agree	Agree	Disagree	Disagree	Strongly disagree	Disagree	Strongly Agree	Neutral	Disagree	Disagree	Strongly disagree	Disagree	Disagree	Agree	Strongly disagree	I hope the question for osce can be downloaded instead of we need to scroll via zoom. It is difficult and consuming our time and sometimes it lag. We need to write the info on paper as it has 2 pages. For Conventional osce we already provided with questions paper. It is easier to flip the paper instead of scroll the pdf via zoom.
2020-09-01 09:10:03	Year 3	Female	Pharmacotherapeutics II (PHM 3232)	Interested	Interested	Strongly Agree	Strongly Agree	Strongly Agree	Agree	Neutral	Agree	Disagree	Disagree	Agree	Agree	Neutral	Neutral	Disagree	Neutral	Agree	Neutral	Disagree
2020-09-01 09:11:07	Year 3	Female	Pharmacotherapeutics II (PHM 3232)	Interested	Interested	Agree	Agree	Agree	Neutral	Agree	Agree	Neutral	Neutral	Agree	Neutral	Neutral	Neutral	Neutral	Neutral	Agree	Agree	Neutral
2020-09-01 09:12:32	Year 3	Male	Pharmacotherapeutics II (PHM 3232)	Interested	Highly interested	Agree	Agree	Agree	Agree	Agree	Agree	Disagree	Agree	Disagree	Agree	Neutral	Agree	Agree	Disagree	Strongly Agree	Strongly disagree	Neutral
2020-09-01 09:12:51	Year 3	Female	Pharmacotherapeutics II (PHM 3232)	Interested	Interested	Strongly Agree	Strongly Agree	Strongly Agree	Agree	Agree	Agree	Strongly Agree	Neutral	Neutral	Strongly Agree	Agree	Agree	Disagree	Agree	Disagree	Neutral	Agree
2020-09-01 09:16:04	Year 3	Female	Pharmacotherapeutics II (PHM 3232)	Interested	Interested	Strongly Agree	Strongly Agree	Strongly Agree	Neutral	Neutral	Neutral	Neutral	Disagree	Agree	Neutral	Disagree	Neutral	Disagree	Neutral	Strongly Agree	Agree	Disagree
2020-09-01 09:18:05	Year 3	Female	Pharmacotherapeutics II (PHM 3232)	Interested	Interested	Neutral	Agree	Neutral	Neutral	Disagree	Agree	Agree	Agree	Neutral	Agree	Agree	Agree	Agree	Neutral	Agree	Neutral	Agree	I always feel nervous during OSCE and it usually affected my score huhu
2020-09-01 09:21:52	Year 3	Female	Pharmacotherapeutics II (PHM 3232)	Interested	Highly interested	Strongly Agree	Strongly Agree	Strongly Agree	Agree	Neutral	Agree	Agree	Agree	Agree	Strongly Agree	Agree	Neutral	Agree	Neutral	Strongly Agree	Agree	Neutral	Throughput the session, it is hard to view and scrolling the screen somehow due to internet speed and connection problem. Also sometime the voice slightly stuck. However, it is best experience to have this virtual osce and less stress
2020-09-01 09:23:45	Year 4	Female	Community Pharmacy Posting (PHMP 4242), Pharmacotherapeutics Attachment (PHMP 4214)	Interested	Interested	Agree	Strongly Agree	Strongly Agree	Agree	Agree	Agree	Agree	Agree	Neutral	Neutral	Disagree	Agree	Agree	Neutral	Disagree	Agree	Neutral	I suggest virtual OSCE to be done using Zoom platform since it has a feature that allows student to control the screen independently. Thank you.
2020-09-01 09:23:51	Year 3	Male	Pharmacotherapeutics II (PHM 3232)	Interested	Interested	Agree	Agree	Neutral	Neutral	Neutral	Neutral	Neutral	Disagree	Neutral	Neutral	Agree	Neutral	Agree	Neutral	Neutral	Neutral	Neutral
2020-09-01 09:26:23	Year 3	Male	Pharmacotherapeutics II (PHM 3232)	Interested	Interested	Agree	Agree	Agree	Agree	Disagree	Disagree	Neutral	Agree	Disagree	Agree	Neutral	Disagree	Agree	Agree	Disagree	Strongly disagree	Disagree	During OSCE, there is one moment where Dr forgot to scroll down so I cannot see the diagnosis of the patient. As we know, the diagnosis is important to determine the DRP. Later, when Dr scroll down, I only have 2 minutes left which is not enough to find the DRP based on the diagnosis. I was not given extra time due to this problem. But overall I have no problem if OSCE is to be conducted virtuall…
2020-09-01 09:26:43	Year 4	Male	Community Pharmacy Posting (PHMP 4242), Pharmacotherapeutics Attachment (PHMP 4214)	Interested	Interested	Neutral	Neutral	Agree	Agree	Neutral	Agree	Agree	Agree	Neutral	Neutral	Disagree	Disagree	Agree	Neutral	Agree	Agree	Disagree	Not as anxious as face-to-face OSCE
2020-09-01 09:27:00	Year 3	Female	Pharmacotherapeutics II (PHM 3232)	Interested	Interested	Agree	Agree	Agree	Agree	Neutral	Disagree	Strongly disagree	Strongly disagree	Agree	Neutral	Disagree	Neutral	Disagree	Disagree	Agree	Agree	Strongly disagree
2020-09-01 09:30:01	Year 3	Female	Pharmacotherapeutics II (PHM 3232)	Highly interested	Interested	Agree	Neutral	Agree	Strongly disagree	Neutral	Strongly disagree	Strongly disagree	Strongly disagree	Strongly Agree	Strongly disagree	Disagree	Strongly disagree	Strongly disagree	Strongly disagree	Agree	Neutral	Strongly disagree	Virtual OSCE is even more nerve-wrecking than the conventional ones. Firstly, I have very unstable wifi so that was a really big concern for me thus, I lack focus there because I worried more about my wifi rather than the OSCE question itself. Secondly, it was so inconvenient to look at the question through google meet and asked preceptor to scroll for me. I prefer getting my hands on the questio…
2020-09-01 09:32:57	Year 3	Male	Pharmacotherapeutics II (PHM 3232)	Neutral	Not interested	Agree	Agree	Agree	Neutral	Agree	Agree	Disagree	Disagree	Agree	Neutral	Neutral	Disagree	Disagree	Neutral	Agree	Agree	Disagree	In my opinion, virtual OSCE has its own pros and cons. From my previous virtual OSCE, I had difficulties to read and understand the question as I need to go back and forth to retrieve the information that I missed. To do that, I need to ask the preceptor and I found this quit uncomfortable and time consuming. Besides that, 20 marks for one question to be prepared in 10 minutes is a lot. Compared …
2020-09-01 09:34:34	Year 4	Female	Community Pharmacy Posting (PHMP 4242), Pharmacotherapeutics Attachment (PHMP 4214)	Interested	Neutral	Strongly Agree	Strongly Agree	Strongly Agree	Strongly Agree	Strongly Agree	Strongly Agree	Disagree	Disagree	Neutral	Neutral	Neutral	Neutral	Neutral	Neutral	Strongly Agree	Agree	Disagree
2020-09-01 09:42:09	Year 4	Female	Community Pharmacy Posting (PHMP 4242), Pharmacotherapeutics Attachment (PHMP 4214)	Highly interested	Neutral	Agree	Agree	Agree	Agree	Disagree	Neutral	Disagree	Disagree	Neutral	Agree	Agree	Neutral	Disagree	Neutral	Disagree	Agree	Disagree	I think, scrolling of the question took some of our time during OSCE since it depends on one's internet connection. If it is possible to conduct conventional OSCE/classes for juniors (in the future), I would definitely recommend that over anything virtual.
2020-09-01 09:43:30	Year 4	Female	Community Pharmacy Posting (PHMP 4242), Pharmacotherapeutics Attachment (PHMP 4214)	Interested	Interested	Agree	Strongly Agree	Strongly Agree	Strongly Agree	Neutral	Neutral	Disagree	Disagree	Agree	Agree	Agree	Neutral	Disagree	Neutral	Agree	Agree	Disagree	It’s quite difficult to read the question during virtual osce as the question is controlled by the examiner. Student need to keep asking the examiner to going up and down to see the part of the question that they want to see. If possible, making the question in one page without needed to be scrolling up and down is really helpful and making us more concentrate. Thanks.
2020-09-01 09:45:36	Year 3	Female	Pharmacotherapeutics II (PHM 3232)	Interested	Neutral	Agree	Agree	Strongly Agree	Agree	Disagree	Agree	Agree	Agree	Neutral	Agree	Agree	Neutral	Agree	Agree	Agree	Agree	Neutral
2020-09-01 09:45:46	Year 3	Male	Pharmacotherapeutics II (PHM 3232)	Neutral	Neutral	Agree	Agree	Agree	Neutral	Neutral	Agree	Disagree	Disagree	Agree	Disagree	Disagree	Disagree	Disagree	Disagree	Neutral	Neutral	Disagree	There's too much mark for one question
2020-09-01 09:55:43	Year 3	Female	Pharmacotherapeutics II (PHM 3232)	Interested	Neutral	Agree	Agree	Agree	Agree	Agree	Agree	Disagree	Neutral	Agree	Neutral	Neutral	Neutral	Neutral	Neutral	Neutral	Agree	Disagree
2020-09-01 09:57:09	Year 3	Male	Pharmacotherapeutics II (PHM 3232)	Interested	Interested	Neutral	Neutral	Agree	Agree	Disagree	Disagree	Neutral	Agree	Agree	Neutral	Neutral	Neutral	Agree	Neutral	Agree	Agree	Neutral	The virtual osce need to have more time for the student to answer the question.
2020-09-01 10:01:55	Year 4	Female	Community Pharmacy Posting (PHMP 4242), Pharmacotherapeutics Attachment (PHMP 4214)	Highly interested	Highly interested	Strongly Agree	Strongly Agree	Neutral	Agree	Neutral	Agree	Neutral	Agree	Neutral	Agree	Agree	Agree	Neutral	Neutral	Agree	Strongly Agree	Disagree	-I enjoy both OSCE, for coomunity & hospital attachment. Thank you. -I think that for hospital's OSCE, there were many pages for the case. I felt that it was a bit hard and disturbing to scroll up & down (if examiner give us mouse using Zoom) or ask the examiner for help. If possible, I personally think that the number of pages should be reduced from 3 to 2 pages. -Samw goes to hospital service's…
2020-09-01 10:03:22	Year 3	Female	Pharmacotherapeutics II (PHM 3232)	Highly interested	Highly interested	Agree	Strongly Agree	Strongly Agree	Agree	Disagree	Neutral	Strongly disagree	Strongly disagree	Agree	Disagree	Disagree	Disagree	Strongly disagree	Disagree	Disagree	Agree	Strongly disagree
2020-09-01 10:08:58	Year 3	Female	Pharmacotherapeutics II (PHM 3232)	Interested	Interested	Strongly Agree	Strongly Agree	Strongly Agree	Neutral	Agree	Strongly Agree	Strongly Agree	Strongly Agree	Disagree	Agree	Agree	Agree	Agree	Agree	Disagree	Strongly Agree	Agree
2020-09-01 10:15:05	Year 4	Female	Community Pharmacy Posting (PHMP 4242), Pharmacotherapeutics Attachment (PHMP 4214)	Interested	Interested	Agree	Agree	Strongly Agree	Strongly Agree	Disagree	Neutral	Disagree	Disagree	Agree	Neutral	Agree	Neutral	Disagree	Agree	Agree	Agree	Disagree
2020-09-01 10:15:47	Year 4	Female	Community Pharmacy Posting (PHMP 4242), Pharmacotherapeutics Attachment (PHMP 4214)	Highly interested	Interested	Agree	Strongly Agree	Agree	Agree	Neutral	Neutral	Agree	Neutral	Strongly Agree	Disagree	Disagree	Strongly disagree	Strongly disagree	Disagree	Disagree	Agree	Disagree	It is good that we do not have to move from one room to another but the virtual OSCE has many risks since we cannot predict the exact situation on that day because of the internet connection problems etc. This has increase the anxiety to the students. Hence, for me it is more preferable to do face to face OSCE but only in one room which means all the OSCE questions are answered in one room withou…
2020-09-01 10:16:56	Year 3	Female	Pharmacotherapeutics II (PHM 3232)	Highly interested	Highly interested	Agree	Agree	Agree	Agree	Neutral	Neutral	Disagree	Disagree	Agree	Neutral	Neutral	Neutral	Disagree	Disagree	Strongly Agree	Agree	Disagree
2020-09-01 10:17:16	Year 3	Female	Pharmacotherapeutics II (PHM 3232)	Highly interested	Highly interested	Strongly Agree	Strongly Agree	Strongly Agree	Agree	Agree	Strongly Agree	Disagree	Neutral	Agree	Neutral	Agree	Agree	Neutral	Agree	Agree	Neutral	Strongly disagree
2020-09-01 10:17:32	Year 3	Female	Pharmacotherapeutics II (PHM 3232)	Interested	Interested	Agree	Agree	Strongly Agree	Strongly Agree	Agree	Agree	Agree	Agree	Neutral	Neutral	Neutral	Neutral	Agree	Neutral	Neutral	Agree	Neutral
2020-09-01 10:21:04	Year 4	Male	Pharmacotherapeutics II (PHM 3232), Pharmacotherapeutics Attachment (PHMP 4214)	Highly interested	Interested	Strongly Agree	Agree	Agree	Strongly Agree	Strongly Agree	Strongly Agree	Strongly Agree	Strongly Agree	Agree	Agree	Agree	Agree	Neutral	Agree	Neutral	Agree	Neutral
2020-09-01 10:24:59	Year 3	Female	Pharmacotherapeutics II (PHM 3232)	Neutral	Neutral	Strongly Agree	Strongly Agree	Agree	Agree	Disagree	Agree	Agree	Agree	Strongly Agree	Disagree	Disagree	Agree	Agree	Agree	Agree	Agree	Disagree
2020-09-01 10:26:05	Year 4	Female	Community Pharmacy Posting (PHMP 4242), Pharmacotherapeutics Attachment (PHMP 4214)	Neutral	Not interested	Strongly Agree	Strongly Agree	Strongly Agree	Neutral	Neutral	Agree	Agree	Neutral	Disagree	Neutral	Agree	Neutral	Agree	Neutral	Strongly Agree	Neutral	Neutral
2020-09-01 10:34:12	Year 4	Male	Community Pharmacy Posting (PHMP 4242), Pharmacotherapeutics Attachment (PHMP 4214)	Interested	Highly interested	Agree	Strongly Agree	Agree	Agree	Agree	Neutral	Neutral	Agree	Agree	Agree	Disagree	Agree	Neutral	Agree	Strongly Agree	Agree	Neutral	As my experience, the examiners equipment causing problems (lag, disconnected). Readiness by both party also important
2020-09-01 10:34:44	Year 3	Male	Pharmacotherapeutics II (PHM 3232)	Highly interested	Interested	Strongly Agree	Agree	Strongly Agree	Neutral	Agree	Agree	Agree	Agree	Neutral	Strongly Agree	Agree	Neutral	Strongly Agree	Strongly Agree	Disagree	Agree	Neutral
2020-09-01 10:40:05	Year 3	Female	Pharmacotherapeutics II (PHM 3232)	Highly interested	Interested	Strongly Agree	Strongly Agree	Strongly Agree	Agree	Neutral	Agree	Neutral	Neutral	Neutral	Agree	Agree	Agree	Neutral	Disagree	Disagree	Agree	Neutral	The number of questions in virtual osche may be less than the previous virtual osce
2020-09-01 10:47:16	Year 3	Female	Pharmacotherapeutics II (PHM 3232)	Interested	Interested	Strongly Agree	Strongly Agree	Agree	Neutral	Strongly Agree	Strongly Agree	Agree	Strongly Agree	Agree	Neutral	Agree	Neutral	Agree	Disagree	Disagree	Strongly Agree	Neutral	- My OSCE session via Google Meet was all fine except for the part that I do not have control over the question i.e. having to ask for the preceptor to scroll it up/down for us - which makes me to feel slightly restricted and little bit frustrated 😅 (personally). For this, maybe if my group had more time to practice and familiarise with the Zoom app during the trial session, i believe then it'd b…
2020-09-01 10:47:51	Year 4	Female	Community Pharmacy Posting (PHMP 4242), Pharmacotherapeutics Attachment (PHMP 4214)	Neutral	Interested	Strongly Agree	Strongly Agree	Strongly Agree	Agree	Neutral	Neutral	Disagree	Strongly disagree	Strongly Agree	Agree	Disagree	Neutral	Disagree	Agree	Neutral	Agree	Disagree	I think students preferred more to be able to scroll the exam questions file themselves rather than having to ask for their examiners to do so
2020-09-01 10:47:59	Year 4	Male	Community Pharmacy Posting (PHMP 4242), Pharmacotherapeutics Attachment (PHMP 4214)	Highly interested	Interested	Strongly Agree	Strongly Agree	Strongly Agree	Agree	Agree	Neutral	Neutral	Neutral	Neutral	Agree	Agree	Agree	Neutral	Agree	Agree	Agree	Neutral
2020-09-01 10:48:07	Year 3	Female	Pharmacotherapeutics II (PHM 3232)	Neutral	Interested	Agree	Neutral	Strongly disagree	Neutral	Neutral	Neutral	Neutral	Neutral	Neutral	Disagree	Neutral	Neutral	Neutral	Disagree	Neutral	Neutral	Strongly disagree	Nothing but I hope theres feedback for each question of each sections
2020-09-01 10:48:13	Year 4	Female	Community Pharmacy Posting (PHMP 4242), Pharmacotherapeutics Attachment (PHMP 4214)	Interested	Interested	Strongly Agree	Agree	Neutral	Agree	Neutral	Strongly Agree	Disagree	Strongly Agree	Strongly Agree	Disagree	Neutral	Neutral	Disagree	Neutral	Agree	Strongly Agree	Strongly disagree
2020-09-01 10:59:54	Year 3	Female	Pharmacotherapeutics II (PHM 3232)	Interested	Neutral	Strongly Agree	Strongly Agree	Agree	Agree	Agree	Strongly Agree	Strongly Agree	Strongly Agree	Neutral	Agree	Agree	Neutral	Agree	Agree	Neutral	Neutral	Neutral	It would be more effective if we dont have to scroll the pages to see the question. Perhaps we can make it two pages at once side by side.
2020-09-01 11:00:02	Year 3	Female	Pharmacotherapeutics II (PHM 3232)	Highly interested	Highly interested	Agree	Agree	Neutral	Agree	Disagree	Agree	Neutral	Neutral	Agree	Disagree	Disagree	Neutral	Disagree	Agree	Disagree	Agree	Neutral
2020-09-01 11:03:27	Year 4	Female	Community Pharmacy Posting (PHMP 4242), Pharmacotherapeutics Attachment (PHMP 4214)	Interested	Not interested	Strongly Agree	Strongly Agree	Agree	Strongly Agree	Neutral	Agree	Agree	Disagree	Neutral	Strongly Agree	Strongly Agree	Neutral	Disagree	Neutral	Strongly disagree	Agree	Neutral	Scrolling up and down is quite inconvenient to me. I think time used for scrolling should be excluded in the 10 minutes, thus extra times should be added.
2020-09-01 11:05:25	Year 4	Male	Community Pharmacy Posting (PHMP 4242), Pharmacotherapeutics Attachment (PHMP 4214)	Neutral	Not interested	Agree	Agree	Agree	Neutral	Disagree	Agree	Disagree	Neutral	Agree	Disagree	Disagree	Neutral	Disagree	Agree	Strongly Agree	Agree	Neutral
2020-09-01 11:09:29	Year 3	Female	Pharmacotherapeutics II (PHM 3232)	Neutral	Neutral	Agree	Strongly Agree	Agree	Neutral	Neutral	Agree	Agree	Agree	Neutral	Agree	Neutral	Neutral	Neutral	Neutral	Disagree	Agree	Neutral
2020-09-01 11:18:38	Year 3	Female	Pharmacotherapeutics II (PHM 3232)	Neutral	Neutral	Agree	Agree	Neutral	Neutral	Agree	Agree	Disagree	Disagree	Neutral	Agree	Neutral	Neutral	Disagree	Neutral	Disagree	Neutral	Neutral	Overall, virtual OSCE just fine. However, I find it difficult to analyse the case since the details were in two pages which require me to ask the lecturer to scroll up and down during the prep session.
2020-09-01 11:22:31	Year 3	Female	Pharmacotherapeutics II (PHM 3232)	Interested	Interested	Strongly Agree	Agree	Strongly Agree	Agree	Neutral	Neutral	Disagree	Disagree	Agree	Disagree	Neutral	Disagree	Neutral	Neutral	Strongly Agree	Neutral	Disagree
2020-09-01 11:26:36	Year 4	Male	Community Pharmacy Posting (PHMP 4242), Pharmacotherapeutics Attachment (PHMP 4214)	Interested	Interested	Agree	Agree	Agree	Agree	Agree	Agree	Agree	Strongly Agree	Neutral	Agree	Agree	Agree	Agree	Agree	Agree	Agree	Neutral
2020-09-01 11:44:35	Year 4	Female	Pharmacotherapeutics II (PHM 3232), Community Pharmacy Posting (PHMP 4242), Pharmacotherapeutics Attachment (PHMP 4214)	Neutral	Neutral	Strongly Agree	Strongly Agree	Strongly Agree	Agree	Strongly disagree	Neutral	Strongly Agree	Strongly Agree	Agree	Strongly Agree	Strongly Agree	Strongly Agree	Strongly Agree	Disagree	Strongly Agree	Strongly Agree	Strongly Agree
2020-09-01 11:44:45	Year 3	Male	Pharmacotherapeutics II (PHM 3232)	Interested	Neutral	Neutral	Agree	Neutral	Neutral	Disagree	Neutral	Agree	Agree	Agree	Neutral	Neutral	Disagree	Neutral	Neutral	Neutral	Disagree	Neutral
2020-09-01 11:49:23	Year 3	Female	Pharmacotherapeutics II (PHM 3232)	Highly interested	Interested	Agree	Agree	Agree	Disagree	Neutral	Disagree	Strongly disagree	Disagree	Strongly Agree	Disagree	Strongly disagree	Neutral	Disagree	Disagree	Disagree	Agree	Strongly disagree
2020-09-01 11:59:00	Year 4	Female	Community Pharmacy Posting (PHMP 4242), Pharmacotherapeutics Attachment (PHMP 4214)	Highly interested	Interested	Strongly Agree	Strongly Agree	Agree	Agree	Neutral	Neutral	Neutral	Agree	Agree	Neutral	Agree	Neutral	Agree	Agree	Strongly Agree	Agree	Disagree
2020-09-01 12:02:12	Year 4	Female	Community Pharmacy Posting (PHMP 4242), Pharmacotherapeutics Attachment (PHMP 4214)	Interested	Interested	Agree	Agree	Agree	Strongly Agree	Agree	Disagree	Neutral	Disagree	Strongly Agree	Strongly disagree	Disagree	Disagree	Neutral	Strongly disagree	Neutral	Agree	Neutral	In my opinion, i think the internet connection of the examiner has to be considered as well because during the trial session i noticed that it was done in the examiner's office where there was no problem with internet and things went smoothly but during the exam day, examiners are placed in one venue, and i realized internet connection bcomes poor and unstable which has disturbed my focus a bit. …
2020-09-01 12:14:38	Year 4	Male	Pharmacotherapeutics Attachment (PHMP 4214)	Neutral	Neutral	Disagree	Disagree	Agree	Neutral	Strongly disagree	Strongly disagree	Strongly Agree	Neutral	Strongly disagree	Strongly Agree	Strongly Agree	Strongly Agree	Strongly Agree	Strongly Agree	Strongly Agree	Strongly disagree	Strongly Agree	Be considerate on internet connection
2020-09-01 12:17:33	Year 3	Male	Pharmacotherapeutics II (PHM 3232), Community Pharmacy Posting (PHMP 4242)	Interested	Interested	Agree	Agree	Agree	Neutral	Agree	Agree	Disagree	Disagree	Agree	Disagree	Disagree	Neutral	Neutral	Agree	Neutral	Agree	Disagree
2020-09-01 12:17:51	Year 3	Female	Pharmacotherapeutics II (PHM 3232)	Interested	Interested	Agree	Agree	Strongly Agree	Strongly Agree	Disagree	Agree	Strongly Agree	Agree	Neutral	Agree	Agree	Agree	Agree	Neutral	Agree	Agree	Agree
2020-09-01 12:25:36	Year 4	Female	Community Pharmacy Posting (PHMP 4242), Pharmacotherapeutics Attachment (PHMP 4214)	Interested	Interested	Strongly Agree	Agree	Agree	Neutral	Disagree	Neutral	Strongly disagree	Strongly disagree	Agree	Disagree	Strongly disagree	Neutral	Strongly disagree	Disagree	Disagree	Agree	Strongly disagree
2020-09-01 12:32:43	Year 3	Female	Pharmacotherapeutics II (PHM 3232)	Interested	Interested	Strongly Agree	Strongly Agree	Strongly Agree	Strongly Agree	Neutral	Agree	Strongly disagree	Neutral	Strongly Agree	Strongly Agree	Strongly Agree	Neutral	Neutral	Agree	Strongly Agree	Strongly Agree	Disagree	None
2020-09-01 12:35:55	Year 3	Female	Pharmacotherapeutics II (PHM 3232)	Highly interested	Interested	Strongly Agree	Strongly Agree	Strongly Agree	Strongly Agree	Disagree	Disagree	Agree	Agree	Neutral	Neutral	Agree	Neutral	Strongly disagree	Strongly disagree	Strongly disagree	Strongly Agree	Strongly disagree	Neet to give extra time for the lecturer before proceed to next student because somehow if Student 1 took more time, it will affect Student 2 as well .
2020-09-01 12:40:18	Year 3	Female	Pharmacotherapeutics II (PHM 3232)	Highly interested	Highly interested	Strongly Agree	Strongly Agree	Agree	Strongly Agree	Agree	Agree	Strongly disagree	Strongly disagree	Strongly Agree	Disagree	Disagree	Strongly disagree	Strongly disagree	Disagree	Strongly Agree	Agree	Strongly disagree
2020-09-01 12:45:29	Year 4	Female	Community Pharmacy Posting (PHMP 4242), Pharmacotherapeutics Attachment (PHMP 4214)	Interested	Interested	Agree	Agree	Agree	Neutral	Agree	Agree	Strongly disagree	Disagree	Strongly Agree	Disagree	Neutral	Strongly disagree	Disagree	Disagree	Agree	Agree	Disagree	I hope the lecturers could give extra time n be considerate with the time lost due to problematic internet connection. During my time, I cannot figure out the bad internet connection came from my side or the lecturer's, but the lecturer kept leaving and entering the gmeet due to some issues; voice can be heard but the video freeze, lecturer couldnt hear my answer so i kept repeating the same answ…
2020-09-01 12:50:56	Year 3	Female	Pharmacotherapeutics II (PHM 3232)	Highly interested	Interested	Strongly Agree	Strongly Agree	Strongly Agree	Neutral	Neutral	Agree	Neutral	Disagree	Neutral	Agree	Agree	Disagree	Agree	Neutral	Strongly disagree	Agree	Neutral	instead of the preceptor to move the question it is more convenient that the platform used can also make the student move it so it can save time and student can slide anytime. if it is possible, the question is still available for student to see although the preparation time has end (during presentation)
2020-09-01 12:52:08	Year 4	Female	Pharmacotherapeutics Attachment (PHMP 4214)	Interested	Neutral	Agree	Agree	Agree	Disagree	Disagree	Disagree	Disagree	Strongly disagree	Agree	Strongly disagree	Strongly disagree	Strongly disagree	Strongly disagree	Strongly disagree	Agree	Neutral	Strongly disagree
2020-09-01 13:12:39	Year 3	Female	Pharmacotherapeutics II (PHM 3232)	Neutral	Neutral	Strongly Agree	Strongly Agree	Agree	Neutral	Neutral	Strongly disagree	Disagree	Strongly disagree	Agree	Neutral	Disagree	Neutral	Neutral	Disagree	Disagree	Neutral	Neutral
2020-09-01 13:15:57	Year 3	Female	Pharmacotherapeutics II (PHM 3232)	Interested	Interested	Agree	Strongly Agree	Strongly Agree	Neutral	Neutral	Agree	Disagree	Disagree	Neutral	Agree	Neutral	Agree	Disagree	Neutral	Agree	Agree	Neutral	In my opinion, virtual OSCE or conventional OSCE, is slightly similar in terms of stress or level of nervous. However, I did not feel comfortable during virtual OSCE as the students need to find the information in front of the examiner.
2020-09-01 13:16:41	Year 4	Female	Community Pharmacy Posting (PHMP 4242), Pharmacotherapeutics Attachment (PHMP 4214)	Interested	Neutral	Strongly Agree	Agree	Strongly Agree	Neutral	Neutral	Agree	Agree	Neutral	Neutral	Agree	Agree	Agree	Neutral	Neutral	Neutral	Strongly Agree	Neutral	Thankyou for all the hard work, Drs 😊
2020-09-01 13:18:16	Year 3	Male	Pharmacotherapeutics II (PHM 3232)	Interested	Interested	Neutral	Agree	Strongly Agree	Strongly Agree	Agree	Strongly Agree	Agree	Agree	Neutral	Neutral	Neutral	Disagree	Disagree	Agree	Agree	Agree	Neutral
2020-09-01 13:32:04	Year 3	Female	Pharmacotherapeutics II (PHM 3232)	Highly interested	Highly interested	Agree	Agree	Strongly Agree	Agree	Agree	Agree	Neutral	Agree	Neutral	Neutral	Neutral	Agree	Disagree	Neutral	Neutral	Agree	Neutral
2020-09-01 17:14:34	Year 4	Female	Pharmacotherapeutics Attachment (PHMP 4214)	Interested	Interested	Agree	Agree	Strongly Agree	Agree	Strongly disagree	Neutral	Strongly disagree	Strongly disagree	Strongly Agree	Strongly disagree	Disagree	Strongly disagree	Strongly disagree	Strongly disagree	Agree	Strongly Agree	Strongly disagree	Virtual OSCE is not convenient for me as it is harder for me to read the case and questions clearly in softcopy. I prefer the conventional osce more as we can have the case in hardcopy without the need to involve the lecturer especially during preparation.
2020-09-01 17:20:14	Year 3	Female	Pharmacotherapeutics II (PHM 3232)	Interested	Interested	Strongly Agree	Strongly Agree	Strongly Agree	Agree	Agree	Neutral	Strongly Agree	Agree	Disagree	Strongly Agree	Agree	Agree	Strongly Agree	Disagree	Neutral	Agree	Strongly Agree	I think we should stick to Zoom as the main platform as students can have remote access to the question so less time will be spent to ask the assessor to scroll up and down and this ease the assessors as well as they do not need to scroll for the students.
2020-09-01 17:42:17	Year 4	Female	Pharmacotherapeutics Attachment (PHMP 4214)	Interested	Interested	Agree	Strongly Agree	Strongly Agree	Neutral	Neutral	Neutral	Disagree	Disagree	Agree	Agree	Agree	Disagree	Disagree	Neutral	Agree	Neutral	Disagree
2020-09-01 17:55:59	Year 3	Female	Pharmacotherapeutics II (PHM 3232)	Neutral	Neutral	Agree	Neutral	Agree	Neutral	Neutral	Agree	Strongly Agree	Agree	Strongly disagree	Agree	Neutral	Strongly Agree	Strongly Agree	Disagree	Neutral	Agree	Strongly Agree
2020-09-01 18:15:56	Year 3	Female	Pharmacotherapeutics II (PHM 3232)	Neutral	Not interested	Strongly Agree	Strongly Agree	Strongly Agree	Agree	Neutral	Strongly Agree	Disagree	Strongly disagree	Agree	Disagree	Neutral	Neutral	Disagree	Disagree	Disagree	Agree	Disagree	I think the question should not all related with DRPs only. Since some of use, including me is juat an average/ weak student in this course. Maybe should also include the question such as goal of theraphy since it can be helpful to get certain marks. Thank you so much, other than that, everyting was very great, Dr. Thank you so much for your guides and effort 😁
2020-09-01 18:45:20	Year 4	Female	Pharmacotherapeutics Attachment (PHMP 4214)	Interested	Interested	Agree	Agree	Strongly Agree	Strongly Agree	Agree	Agree	Disagree	Disagree	Strongly Agree	Disagree	Disagree	Disagree	Disagree	Neutral	Strongly Agree	Strongly Agree	Disagree
2020-09-01 18:57:41	Year 3	Female	Pharmacotherapeutics II (PHM 3232)	Interested	Interested	Strongly Agree	Agree	Agree	Disagree	Disagree	Neutral	Strongly Agree	Neutral	Disagree	Neutral	Disagree	Disagree	Disagree	Disagree	Agree	Strongly Agree	Agree
2020-09-01 19:13:46	Year 3	Female	Pharmacotherapeutics II (PHM 3232)	Neutral	Neutral	Agree	Agree	Agree	Strongly disagree	Strongly disagree	Strongly disagree	Strongly disagree	Strongly disagree	Strongly Agree	Disagree	Disagree	Strongly disagree	Strongly disagree	Disagree	Agree	Neutral	Strongly disagree
2020-09-01 19:32:30	Year 4	Female	Community Pharmacy Posting (PHMP 4242), Pharmacotherapeutics Attachment (PHMP 4214)	Interested	Interested	Agree	Strongly Agree	Agree	Agree	Agree	Neutral	Neutral	Agree	Neutral	Agree	Agree	Neutral	Neutral	Disagree	Disagree	Agree	Neutral	In my opinion, the need of asking preceptors to scroll the page up and down to view the question and data was a bit inconvenient and making the student more nervous as we tend to immediately forgot what we saw and frequently ask to scroll the page over and over again and thus our mind stop functioning..overall well done to all the lecturers..thank you for all your hardwork throughout the years an…
2020-09-01 19:46:27	Year 3	Female	Pharmacotherapeutics II (PHM 3232)	Highly interested	Highly interested	Agree	Strongly Agree	Strongly Agree	Neutral	Disagree	Agree	Disagree	Disagree	Strongly Agree	Disagree	Disagree	Disagree	Disagree	Disagree	Disagree	Agree	Strongly disagree
2020-09-01 19:46:46	Year 3	Female	Pharmacotherapeutics II (PHM 3232)	Interested	Interested	Agree	Agree	Strongly Agree	Agree	Disagree	Agree	Disagree	Disagree	Neutral	Agree	Agree	Neutral	Neutral	Neutral	Disagree	Neutral	Disagree
2020-09-01 19:47:13	Year 3	Female	Pharmacotherapeutics II (PHM 3232)	Interested	Interested	Disagree	Disagree	Disagree	Disagree	Neutral	Neutral	Disagree	Disagree	Agree	Disagree	Neutral	Disagree	Disagree	Agree	Disagree	Agree	Strongly disagree
2020-09-01 19:47:22	Year 3	Female	Pharmacotherapeutics II (PHM 3232)	Interested	Interested	Strongly Agree	Strongly Agree	Agree	Neutral	Agree	Disagree	Strongly disagree	Disagree	Agree	Disagree	Disagree	Disagree	Neutral	Disagree	Agree	Neutral	Strongly disagree
2020-09-01 19:49:02	Year 3	Male	Pharmacotherapeutics II (PHM 3232)	Not interested	Extremely not interested	Disagree	Disagree	Neutral	Disagree	Strongly disagree	Strongly disagree	Disagree	Neutral	Agree	Disagree	Disagree	Disagree	Agree	Neutral	Agree	Neutral	Neutral
2020-09-01 19:49:18	Year 3	Male	Pharmacotherapeutics II (PHM 3232)	Interested	Interested	Strongly Agree	Strongly Agree	Strongly Agree	Strongly Agree	Agree	Strongly Agree	Agree	Neutral	Neutral	Neutral	Neutral	Agree	Neutral	Agree	Neutral	Strongly Agree	Neutral	Same number of medications given to the patient. Some of my friends get many drugs than others and this situation makes them a little bit unhappy
2020-09-01 19:49:55	Year 3	Female	Pharmacotherapeutics II (PHM 3232)	Interested	Interested	Strongly Agree	Strongly Agree	Strongly Agree	Agree	Disagree	Agree	Agree	Neutral	Neutral	Neutral	Agree	Neutral	Agree	Agree	Disagree	Strongly Agree	Agree
2020-09-01 19:50:15	Year 3	Female	Pharmacotherapeutics II (PHM 3232)	Neutral	Neutral	Agree	Strongly Agree	Strongly Agree	Disagree	Disagree	Agree	Disagree	Disagree	Neutral	Neutral	Agree	Disagree	Agree	Agree	Strongly disagree	Strongly Agree	Agree	Extend the duration
2020-09-01 19:50:30	Year 3	Male	Pharmacotherapeutics II (PHM 3232)	Highly interested	Interested	Agree	Neutral	Neutral	Disagree	Neutral	Neutral	Agree	Neutral	Neutral	Neutral	Neutral	Disagree	Disagree	Disagree	Agree	Strongly Agree	Neutral
2020-09-01 19:55:24	Year 3	Female	Pharmacotherapeutics II (PHM 3232)	Interested	Interested	Strongly Agree	Strongly Agree	Strongly Agree	Neutral	Disagree	Neutral	Disagree	Disagree	Agree	Neutral	Neutral	Neutral	Disagree	Neutral	Agree	Agree	Neutral
2020-09-01 19:55:33	Year 3	Female	Pharmacotherapeutics II (PHM 3232)	Highly interested	Highly interested	Strongly Agree	Agree	Agree	Agree	Agree	Agree	Strongly Agree	Strongly Agree	Strongly disagree	Strongly Agree	Strongly Agree	Agree	Strongly Agree	Agree	Strongly disagree	Disagree	Agree	By using zoom meeting, when examiner allowed me to freely move my cursor while he/she is presenting, I could not open any windows of my PC. Hence, I was not able to refer to my soft copy documents in my PC. Therefore, I think it would best not to allow us to freely move our cursor/mohse while examiner is presenting. Just show us the question. Thank you.
2020-09-01 19:58:01	Year 3	Female	Pharmacotherapeutics II (PHM 3232)	Interested	Interested	Neutral	Neutral	Agree	Neutral	Strongly disagree	Neutral	Neutral	Neutral	Strongly Agree	Neutral	Neutral	Neutral	Disagree	Neutral	Strongly Agree	Agree	Strongly disagree
2020-09-01 19:58:02	Year 3	Female	Pharmacotherapeutics II (PHM 3232)	Interested	Interested	Agree	Agree	Agree	Agree	Neutral	Agree	Agree	Agree	Disagree	Neutral	Neutral	Neutral	Agree	Agree	Agree	Agree	Agree
2020-09-01 20:15:50	Year 3	Female	Pharmacotherapeutics II (PHM 3232)	Highly interested	Highly interested	Disagree	Disagree	Agree	Disagree	Disagree	Agree	Agree	Agree	Disagree	Agree	Agree	Agree	Agree	Disagree	Agree	Neutral	Disagree
2020-09-01 20:18:31	Year 3	Female	Pharmacotherapeutics II (PHM 3232)	Neutral	Neutral	Strongly Agree	Strongly Agree	Neutral	Neutral	Disagree	Agree	Agree	Agree	Neutral	Agree	Agree	Neutral	Agree	Disagree	Neutral	Neutral	Neutral
2020-09-01 20:25:33	Year 3	Male	Pharmacotherapeutics II (PHM 3232)	Interested	Interested	Agree	Agree	Strongly Agree	Neutral	Agree	Neutral	Strongly disagree	Disagree	Agree	Neutral	Neutral	Disagree	Strongly disagree	Neutral	Agree	Strongly Agree	Neutral	The virtual OSCE should consist of other stations too like in conventional OSCE. This would be better as it didn’t focus to find drp only. Somehow it can be “savior” for certain students who cannot find marks in the DRP station. The preceptor can also provide more convenient way for students to access the questions. This is because we need to ask the preceptor to scroll up/down which personally n…
2020-09-01 20:37:22	Year 4	Female	Pharmacotherapeutics Attachment (PHMP 4214)	Interested	Neutral	Agree	Strongly Agree	Strongly Agree	Agree	Disagree	Agree	Strongly disagree	Strongly disagree	Agree	Neutral	Agree	Agree	Strongly disagree	Agree	Strongly Agree	Neutral	Disagree
2020-09-01 20:45:04	Year 3	Female	Pharmacotherapeutics II (PHM 3232)	Neutral	Not interested	Agree	Agree	Agree	Agree	Disagree	Agree	Agree	Agree	Neutral	Neutral	Neutral	Neutral	Agree	Neutral	Neutral	Agree	Neutral
2020-09-01 20:52:13	Year 3	Female	Pharmacotherapeutics II (PHM 3232)	Highly interested	Highly interested	Strongly Agree	Strongly Agree	Strongly Agree	Neutral	Strongly Agree	Agree	Strongly Agree	Strongly Agree	Neutral	Agree	Strongly Agree	Agree	Strongly Agree	Strongly Agree	Strongly disagree	Strongly Agree	Neutral
2020-09-01 21:00:13	Year 4	Female	Community Pharmacy Posting (PHMP 4242), Pharmacotherapeutics Attachment (PHMP 4214)	Interested	Interested	Neutral	Agree	Strongly Agree	Neutral	Disagree	Neutral	Disagree	Disagree	Agree	Neutral	Neutral	Disagree	Neutral	Neutral	Agree	Agree	Disagree
2020-09-01 21:12:26	Year 3	Female	Pharmacotherapeutics II (PHM 3232)	Interested	Interested	Agree	Agree	Agree	Agree	Strongly disagree	Strongly disagree	Strongly disagree	Strongly disagree	Strongly Agree	Strongly disagree	Strongly disagree	Strongly disagree	Strongly disagree	Strongly disagree	Strongly Agree	Strongly Agree	Strongly disagree	Is there any new platform if there is lagging or cannot connect one app for mee i had trouble connecting with zoom rather than google meet for me alternative platform is needed
2020-09-01 21:22:10	Year 3	Female	Pharmacotherapeutics II (PHM 3232)	Interested	Neutral	Agree	Agree	Agree	Disagree	Disagree	Disagree	Neutral	Disagree	Neutral	Disagree	Disagree	Disagree	Disagree	Neutral	Strongly Agree	Disagree	Strongly disagree
2020-09-01 21:24:06	Year 4	Female	Community Pharmacy Posting (PHMP 4242), Pharmacotherapeutics Attachment (PHMP 4214)	Interested	Interested	Neutral	Neutral	Disagree	Disagree	Strongly disagree	Neutral	Strongly disagree	Strongly disagree	Agree	Neutral	Disagree	Neutral	Strongly disagree	Disagree	Neutral	Agree	Disagree
2020-09-01 21:47:24	Year 3	Female	Pharmacotherapeutics II (PHM 3232)	Neutral	Neutral	Agree	Agree	Agree	Agree	Neutral	Agree	Strongly Agree	Strongly Agree	Agree	Strongly Agree	Strongly Agree	Strongly Agree	Strongly Agree	Neutral	Disagree	Agree	Strongly Agree	In my opinion, I prefer conventional OSCE but with the same procedure as virtual OSCE. which means that, the students can use their own notes, their own handbook, mims and apps during the session. This is because it is helpful to reduce time for us to get familiar with the new books and sometimes different edition, plus with the nervousness etc. Even though in real life, we maybe not able to ensu…
2020-09-01 21:48:19	Year 3	Female	Pharmacotherapeutics II (PHM 3232)	Neutral	Neutral	Agree	Agree	Neutral	Neutral	Disagree	Disagree	Disagree	Disagree	Agree	Disagree	Neutral	Neutral	Neutral	Neutral	Agree	Agree	Strongly disagree
2020-09-01 21:50:37	Year 3	Female	Pharmacotherapeutics II (PHM 3232)	Interested	Interested	Agree	Strongly Agree	Agree	Agree	Agree	Agree	Agree	Neutral	Agree	Agree	Neutral	Neutral	Agree	Neutral	Strongly disagree	Strongly disagree	Agree
2020-09-01 22:16:46	Year 3	Female	Pharmacotherapeutics II (PHM 3232)	Highly interested	Interested	Agree	Agree	Disagree	Neutral	Disagree	Neutral	Strongly disagree	Disagree	Agree	Neutral	Disagree	Disagree	Agree	Agree	Agree	Disagree	Strongly disagree	I started out late due to technical problems but the time still the same as before. I am sad by that. If any technical issue arises, the time allocated should be added by few more minutes because it do makes me more nervous,panicked when answering the OSCE.
2020-09-01 22:21:49	Year 4	Male	Community Pharmacy Posting (PHMP 4242), Pharmacotherapeutics Attachment (PHMP 4214)	Interested	Not interested	Agree	Agree	Disagree	Agree	Strongly disagree	Disagree	Strongly disagree	Disagree	Strongly Agree	Strongly disagree	Disagree	Disagree	Strongly disagree	Disagree	Strongly disagree	Strongly Agree	Strongly disagree
2020-09-01 23:56:27	Year 3	Male	Pharmacotherapeutics II (PHM 3232)	Highly interested	Interested	Agree	Agree	Agree	Disagree	Neutral	Agree	Strongly disagree	Strongly disagree	Strongly Agree	Strongly disagree	Strongly disagree	Disagree	Disagree	Disagree	Strongly Agree	Agree	Strongly disagree
2020-09-02 01:17:51	Year 3	Female	Pharmacotherapeutics II (PHM 3232)	Interested	Interested	Strongly Agree	Strongly Agree	Neutral	Neutral	Disagree	Disagree	Disagree	Agree	Neutral	Disagree	Neutral	Agree	Agree	Neutral	Disagree	Neutral	Neutral	1) should let the student to ‘ask to join’ first so that it will be easier and much more time efficient as the preceptor only need to accept the request when the time starts (my preceptor rejected my request multiple time when I requested 1-2mins earlier and it took longer time to request another one and wait for the acceptance thus; more time wasted—> less time to prepare answers 2) better for t…
2020-09-02 07:55:35	Year 3	Female	Pharmacotherapeutics II (PHM 3232)	Interested	Interested	Agree	Agree	Strongly Agree	Agree	Agree	Agree	Disagree	Neutral	Neutral	Neutral	Neutral	Neutral	Disagree	Neutral	Neutral	Agree	Disagree
2020-09-02 09:20:50	Year 3	Male	Pharmacotherapeutics II (PHM 3232)	Interested	Interested	Neutral	Neutral	Agree	Agree	Disagree	Disagree	Disagree	Disagree	Neutral	Agree	Neutral	Disagree	Disagree	Neutral	Strongly Agree	Neutral	Disagree	Probably the question paper can be passed to student a minute before start the real osce session so that they can scroll up and down with ease and somewhat save some time
2020-09-02 11:24:25	Year 3	Female	Pharmacotherapeutics II (PHM 3232)	Interested	Interested	Strongly Agree	Agree	Strongly Agree	Agree	Agree	Strongly Agree	Strongly Agree	Strongly Agree	Disagree	Agree	Agree	Agree	Strongly Agree	Disagree	Agree	Agree	Agree
2020-09-02 11:25:24	Year 3	Male	Pharmacotherapeutics II (PHM 3232)	Interested	Interested	Strongly Agree	Strongly Agree	Strongly Agree	Agree	Disagree	Agree	Neutral	Neutral	Neutral	Disagree	Disagree	Neutral	Agree	Neutral	Neutral	Agree	Neutral
2020-09-02 11:26:29	Year 3	Female	Pharmacotherapeutics II (PHM 3232)	Interested	Interested	Neutral	Agree	Agree	Agree	Strongly disagree	Agree	Disagree	Agree	Neutral	Neutral	Neutral	Neutral	Disagree	Neutral	Disagree	Agree	Neutral
2020-09-02 11:26:42	Year 3	Female	Pharmacotherapeutics II (PHM 3232)	Interested	Interested	Strongly Agree	Strongly Agree	Strongly Agree	Agree	Agree	Agree	Agree	Agree	Neutral	Agree	Agree	Agree	Agree	Agree	Agree	Agree	Agree
2020-09-02 11:26:49	Year 3	Male	Pharmacotherapeutics II (PHM 3232)	Highly interested	Interested	Strongly Agree	Agree	Agree	Agree	Agree	Agree	Agree	Agree	Neutral	Neutral	Neutral	Agree	Agree	Disagree	Agree	Disagree	Neutral	Wish the examiners provide which parts of the students that need to be improved and recommendations on how they should present to avoid repeating the same mistakes.
2020-09-02 11:26:52	Year 3	Female	Pharmacotherapeutics II (PHM 3232)	Interested	Neutral	Agree	Agree	Neutral	Agree	Agree	Agree	Agree	Agree	Neutral	Agree	Agree	Neutral	Agree	Agree	Neutral	Agree	Neutral	Some examiner use platform that the students can scroll the question by themselves while some examiners use platform that require the preceptor to scroll the question for the students. I think it is more convenient if the students are able to scroll the question by themselves because it is more efficient and saves time
2020-09-02 11:26:55	Year 3	Female	Pharmacotherapeutics II (PHM 3232)	Neutral	Interested	Neutral	Neutral	Agree	Disagree	Strongly disagree	Disagree	Strongly disagree	Strongly disagree	Agree	Strongly disagree	Strongly disagree	Disagree	Strongly disagree	Strongly disagree	Strongly Agree	Strongly disagree	Strongly disagree	Provide us the qs paper first . As it is dificult to view the qs during the osce. We need to go up and down just to get the info it very time consuming.
2020-09-02 11:28:50	Year 3	Female	Pharmacotherapeutics II (PHM 3232)	Interested	Interested	Agree	Agree	Agree	Neutral	Neutral	Neutral	Agree	Agree	Neutral	Agree	Agree	Neutral	Agree	Neutral	Agree	Agree	Neutral
2020-09-02 11:32:46	Year 3	Female	Pharmacotherapeutics II (PHM 3232), Community Pharmacy Posting (PHMP 4242)	Highly interested	Highly interested	Neutral	Agree	Agree	Agree	Agree	Agree	Agree	Agree	Neutral	Neutral	Agree	Neutral	Neutral	Agree	Neutral	Agree	Agree
2020-09-02 11:33:11	Year 3	Male	Pharmacotherapeutics II (PHM 3232)	Interested	Interested	Agree	Strongly Agree	Strongly Agree	Agree	Agree	Agree	Neutral	Agree	Agree	Disagree	Agree	Agree	Agree	Agree	Strongly Agree	Agree	Neutral	Sometimes I didnt expect the marks given. Full of surprises.
2020-09-02 11:33:22	Year 3	Female	Pharmacotherapeutics II (PHM 3232)	Interested	Neutral	Strongly Agree	Agree	Agree	Neutral	Disagree	Disagree	Strongly disagree	Strongly disagree	Strongly Agree	Disagree	Strongly disagree	Disagree	Disagree	Disagree	Neutral	Agree	Disagree
2020-09-02 11:35:27	Year 3	Female	Pharmacotherapeutics II (PHM 3232)	Neutral	Neutral	Agree	Agree	Agree	Neutral	Neutral	Disagree	Disagree	Disagree	Agree	Disagree	Disagree	Disagree	Neutral	Strongly disagree	Agree	Agree	Neutral
2020-09-02 11:38:00	Year 3	Male	Pharmacotherapeutics II (PHM 3232)	Interested	Interested	Agree	Agree	Agree	Agree	Disagree	Agree	Strongly disagree	Disagree	Strongly Agree	Strongly disagree	Disagree	Agree	Disagree	Disagree	Neutral	Agree	Disagree
2020-09-02 11:40:03	Year 3	Female	Pharmacotherapeutics II (PHM 3232)	Interested	Neutral	Strongly Agree	Agree	Agree	Neutral	Agree	Agree	Agree	Strongly disagree	Neutral	Neutral	Neutral	Neutral	Agree	Strongly Agree	Neutral	Neutral	Neutral
2020-09-02 11:40:13	Year 3	Female	Pharmacotherapeutics II (PHM 3232)	Interested	Neutral	Agree	Agree	Strongly Agree	Agree	Agree	Agree	Agree	Agree	Neutral	Agree	Neutral	Disagree	Agree	Disagree	Strongly disagree	Disagree	Neutral	I think virtual OSCE is better in the aspect of academic achievement because i can refer to all reference i studied from, like lecture notes, cpgs and other guidelines. during conventional osce we were only provided with mims and pt handbook which is not the reference that i usually studied from throughout the semester so it can be quite challenging to study from new ref only for osce. however, i…
2020-09-02 11:43:08	Year 3	Female	Pharmacotherapeutics II (PHM 3232)	Interested	Neutral	Agree	Agree	Agree	Neutral	Neutral	Neutral	Neutral	Neutral	Neutral	Agree	Agree	Neutral	Neutral	Agree	Disagree	Neutral	Neutral	In my opinion, virtual OSCE is not really a bad experience because we still can refer to the references in the active station if we unable to find the information during prep station. it just will be bad if suddenly the internet connection become poor at that time.
2020-09-02 11:43:38	Year 3	Male	Pharmacotherapeutics II (PHM 3232)	Neutral	Neutral	Agree	Agree	Agree	Agree	Neutral	Disagree	Disagree	Disagree	Agree	Agree	Agree	Disagree	Agree	Disagree	Agree	Neutral	Disagree	Student is given the cases in pdf form so that they can freely look at the case
2020-09-02 11:44:43	Year 3	Female	Pharmacotherapeutics II (PHM 3232)	Highly interested	Interested	Strongly Agree	Strongly Agree	Strongly Agree	Agree	Strongly Agree	Strongly Agree	Neutral	Disagree	Agree	Neutral	Agree	Strongly disagree	Strongly disagree	Neutral	Agree	Agree	Disagree
2020-09-02 11:45:17	Year 3	Female	Pharmacotherapeutics II (PHM 3232)	Neutral	Neutral	Agree	Neutral	Agree	Agree	Disagree	Neutral	Agree	Neutral	Agree	Agree	Agree	Agree	Agree	Neutral	Agree	Neutral	Neutral	It is better to provide the question in pdf form beforehand to the students few minutes before OSCE. I find it difficult to refer to the 2 page OSCE questions through googlemeet. I feel that significantly effect my achievement as I am nervous due to the need to ask to the examiner to go back and forth to view the 2 page questions. And it is hard to carefully understand the questions that way.
2020-09-02 11:46:19	Year 3	Female	Pharmacotherapeutics II (PHM 3232)	Interested	Neutral	Agree	Agree	Agree	Neutral	Neutral	Neutral	Disagree	Disagree	Agree	Strongly disagree	Strongly disagree	Disagree	Disagree	Disagree	Agree	Agree	Disagree	In my opinion, as a student, I would prefer to experience or familiarize myself with physical environment related to pharmacy rather than virtual environment. The physical OSCE helps me to improve myself from time to time every time I have osce.
2020-09-02 11:51:18	Year 3	Male	Pharmacotherapeutics II (PHM 3232)	Highly interested	Interested	Agree	Agree	Agree	Neutral	Strongly disagree	Neutral	Neutral	Strongly disagree	Agree	Neutral	Agree	Neutral	Neutral	Neutral	Agree	Neutral	Disagree	I hope the preceptor can give the softcopy question to the students fist before start the session rather than preceptor reveal the question and student have to ask the preceptor to scroll up and down to read the information and it will consume time, so it will more convenient if the preceptor can give the softcopy of the questions first.
2020-09-02 12:18:13	Year 3	Male	Pharmacotherapeutics II (PHM 3232)	Neutral	Neutral	Agree	Agree	Neutral	Neutral	Strongly disagree	Agree	Strongly disagree	Strongly disagree	Agree	Disagree	Strongly disagree	Neutral	Strongly disagree	Strongly disagree	Strongly Agree	Strongly disagree	Disagree	Some disadvantages of virtual osce: -difficult to scroll through pages -font is not visible enough -no clear guide/example in answering the questions
2020-09-02 12:29:11	Year 3	Female	Pharmacotherapeutics II (PHM 3232)	Interested	Interested	Agree	Agree	Agree	Agree	Neutral	Agree	Neutral	Neutral	Neutral	Neutral	Neutral	Neutral	Neutral	Agree	Agree	Neutral	Neutral
2020-09-02 12:30:29	Year 3	Female	Pharmacotherapeutics II (PHM 3232)	Interested	Highly interested	Strongly Agree	Strongly Agree	Strongly Agree	Agree	Agree	Strongly Agree	Neutral	Agree	Neutral	Agree	Agree	Neutral	Neutral	Agree	Agree	Agree	Neutral
2020-09-02 12:37:32	Year 3	Female	Pharmacotherapeutics Attachment (PHMP 4214)	Highly interested	Highly interested	Strongly Agree	Strongly Agree	Strongly Agree	Strongly Agree	Strongly Agree	Strongly Agree	Strongly Agree	Strongly Agree	Agree	Strongly Agree	Strongly Agree	Neutral	Strongly Agree	Strongly Agree	Neutral	Strongly Agree	Neutral
2020-09-02 13:03:27	Year 3	Female	Pharmacotherapeutics II (PHM 3232), Community Pharmacy Posting (PHMP 4242), Pharmacotherapeutics Attachment (PHMP 4214)	Interested	Neutral	Agree	Agree	Agree	Neutral	Agree	Agree	Strongly disagree	Neutral	Neutral	Strongly disagree	Neutral	Disagree	Agree	Strongly disagree	Agree	Agree	Neutral	I prefer more session with less mark than 1 session with large mark because it really give disadvantage for low or average student.
2020-09-02 13:29:06	Year 3	Male	Pharmacotherapeutics II (PHM 3232)	Highly interested	Highly interested	Strongly disagree	Strongly disagree	Strongly disagree	Strongly disagree	Strongly disagree	Strongly disagree	Strongly disagree	Strongly disagree	Strongly Agree	Strongly disagree	Strongly disagree	Strongly disagree	Strongly disagree	Strongly disagree	Strongly Agree	Strongly disagree	Strongly disagree	It was very difficult to view the case during OSCE as I need to instruct the preceptor to scroll up and down. To make it worst, his microphone can't be used thus i can't hear any bell which was vital to indicate the time left. Plus, I can't view the case at all during case presentation unlike conventional one. Thus, I prefer conventional one than virtual OSCE
2020-09-02 13:42:40	Year 3	Female	Pharmacotherapeutics II (PHM 3232)	Neutral	Neutral	Agree	Agree	Agree	Agree	Disagree	Neutral	Strongly Agree	Agree	Disagree	Neutral	Neutral	Neutral	Strongly Agree	Agree	Disagree	Strongly Agree	Strongly Agree
2020-09-02 13:44:34	Year 3	Female	Pharmacotherapeutics II (PHM 3232)	Neutral	Neutral	Agree	Agree	Agree	Agree	Agree	Agree	Agree	Neutral	Neutral	Neutral	Neutral	Disagree	Neutral	Agree	Neutral	Neutral	Neutral
2020-09-02 18:12:47	Year 3	Female	Pharmacotherapeutics II (PHM 3232)	Interested	Neutral	Strongly Agree	Strongly Agree	Strongly Agree	Strongly Agree	Neutral	Agree	Disagree	Disagree	Agree	Agree	Disagree	Neutral	Disagree	Disagree	Strongly Agree	Strongly Agree	Strongly disagree
2020-09-02 19:38:26	Year 4	Female	Pharmacotherapeutics Attachment (PHMP 4214)	Highly interested	Highly interested	Strongly Agree	Agree	Disagree	Agree	Disagree	Agree	Strongly Agree	Strongly Agree	Disagree	Disagree	Disagree	Agree	Disagree	Disagree	Strongly Agree	Agree	Neutral
2020-09-02 20:14:36	Year 4	Female	Community Pharmacy Posting (PHMP 4242), Pharmacotherapeutics Attachment (PHMP 4214)	Interested	Interested	Strongly Agree	Strongly Agree	Strongly Agree	Strongly Agree	Agree	Agree	Disagree	Agree	Agree	Disagree	Disagree	Disagree	Agree	Disagree	Neutral	Agree	Disagree	Im having difficulty in reading the questions since there are some pages so it takes time to ask the examiner to switch between pages
2020-09-03 12:57:17	Year 4	Female	Pharmacotherapeutics II (PHM 3232), Pharmacotherapeutics Attachment (PHMP 4214)	Neutral	Neutral	Agree	Agree	Agree	Strongly Agree	Disagree	Neutral	Strongly disagree	Strongly disagree	Strongly Agree	Strongly disagree	Disagree	Strongly disagree	Neutral	Disagree	Strongly Agree	Neutral	Strongly disagree
2020-09-03 12:58:27	Year 4	Male	Community Pharmacy Posting (PHMP 4242), Pharmacotherapeutics Attachment (PHMP 4214)	Interested	Interested	Agree	Agree	Agree	Neutral	Disagree	Disagree	Strongly disagree	Strongly disagree	Disagree	Neutral	Neutral	Disagree	Agree	Agree	Neutral	Agree	Strongly disagree
2020-09-03 12:59:36	Year 4	Female	Pharmacotherapeutics Attachment (PHMP 4214)	Interested	Interested	Strongly Agree	Strongly Agree	Strongly Agree	Agree	Neutral	Neutral	Neutral	Agree	Neutral	Neutral	Agree	Neutral	Agree	Agree	Agree	Agree	Neutral	The page of the task should be scroll by the students itself rather than asking the lecturer to scroll up and down to us
2020-09-03 12:59:57	Year 4	Female	Pharmacotherapeutics II (PHM 3232), Community Pharmacy Posting (PHMP 4242), Pharmacotherapeutics Attachment (PHMP 4214)	Interested	Interested	Agree	Agree	Agree	Neutral	Disagree	Disagree	Disagree	Disagree	Agree	Disagree	Disagree	Disagree	Disagree	Neutral	Strongly Agree	Agree	Disagree
2020-09-03 13:01:34	Year 4	Female	Community Pharmacy Posting (PHMP 4242)	Highly interested	Highly interested	Neutral	Neutral	Neutral	Agree	Strongly disagree	Disagree	Strongly disagree	Strongly disagree	Strongly Agree	Disagree	Disagree	Disagree	Disagree	Strongly disagree	Strongly Agree	Neutral	Strongly disagree
2020-09-03 13:01:34	Year 4	Female	Community Pharmacy Posting (PHMP 4242), Pharmacotherapeutics Attachment (PHMP 4214)	Highly interested	Highly interested	Neutral	Neutral	Agree	Agree	Strongly disagree	Disagree	Disagree	Disagree	Strongly Agree	Neutral	Disagree	Neutral	Disagree	Neutral	Agree	Strongly Agree	Disagree
2020-09-03 13:02:01	Year 4	Female	Community Pharmacy Posting (PHMP 4242), Pharmacotherapeutics Attachment (PHMP 4214)	Interested	Interested	Neutral	Agree	Neutral	Neutral	Agree	Neutral	Disagree	Disagree	Agree	Neutral	Disagree	Disagree	Neutral	Neutral	Neutral	Agree	Disagree	Virtual OSCE do not give me the environment of a real clinical experience as i was dtationed at home, instead of at the conventional OSCE venue. That somehow makes me feel a lot less motivated to do an OSCE virtually again
2020-09-03 13:03:33	Year 4	Female	Community Pharmacy Posting (PHMP 4242), Pharmacotherapeutics Attachment (PHMP 4214)	Interested	Interested	Strongly Agree	Strongly Agree	Strongly Agree	Agree	Agree	Agree	Strongly disagree	Strongly disagree	Strongly Agree	Agree	Agree	Disagree	Agree	Strongly disagree	Strongly Agree	Strongly Agree	Strongly disagree	I think the major problem was the internet connection issue which was unexpected. Although sadly, it greatly affected my performance and marks. Despite that I think all the lecturers did a great job in preparing the virtual OSCE. Thank you Dr for your hard work! May Allah bless.
2020-09-03 13:04:29	Year 4	Female	Community Pharmacy Posting (PHMP 4242), Pharmacotherapeutics Attachment (PHMP 4214)	Interested	Interested	Neutral	Neutral	Neutral	Agree	Disagree	Agree	Neutral	Neutral	Agree	Neutral	Neutral	Disagree	Neutral	Neutral	Agree	Neutral	Neutral	This is just my opinion, I opt for open book assesment if possible, because my point of view is that, in the future, students have to communicate effectively, with true facts.
2020-09-03 13:04:35	Year 4	Female	Community Pharmacy Posting (PHMP 4242), Pharmacotherapeutics Attachment (PHMP 4214)	Highly interested	Highly interested	Strongly Agree	Strongly Agree	Strongly Agree	Strongly Agree	Agree	Strongly Agree	Disagree	Agree	Agree	Disagree	Disagree	Agree	Disagree	Agree	Strongly Agree	Agree	Disagree	I think it would be better if as the virtual OSCE starts, the examiner shows the whole question first. This would help students to plan their time wisely.
2020-09-03 13:05:38	Year 4	Female	Pharmacotherapeutics Attachment (PHMP 4214)	Interested	Interested	Strongly Agree	Strongly Agree	Strongly Agree	Disagree	Disagree	Agree	Strongly disagree	Strongly disagree	Strongly Agree	Strongly disagree	Disagree	Disagree	Disagree	Disagree	Neutral	Neutral	Strongly disagree
2020-09-03 13:05:56	Year 4	Female	Pharmacotherapeutics Attachment (PHMP 4214)	Highly interested	Highly interested	Strongly Agree	Strongly Agree	Strongly Agree	Neutral	Disagree	Neutral	Neutral	Neutral	Agree	Neutral	Neutral	Neutral	Disagree	Neutral	Neutral	Strongly Agree	Neutral
2020-09-03 13:09:42	Year 4	Female	Community Pharmacy Posting (PHMP 4242), Pharmacotherapeutics Attachment (PHMP 4214)	Neutral	Neutral	Agree	Agree	Agree	Agree	Agree	Agree	Strongly Agree	Agree	Disagree	Agree	Agree	Agree	Agree	Disagree	Neutral	Agree	Agree
2020-09-03 13:09:55	Year 4	Female	Community Pharmacy Posting (PHMP 4242), Pharmacotherapeutics Attachment (PHMP 4214)	Interested	Interested	Agree	Agree	Agree	Neutral	Disagree	Disagree	Neutral	Disagree	Neutral	Strongly disagree	Disagree	Neutral	Neutral	Neutral	Neutral	Neutral	Strongly disagree	It is better for student to receive or get their own set of questions in pdf rather than asking lecturers to move up & down the pages. Everyone's pace are different. It was inconveniences for students & may be for lecturers too. Also for virtual osce it is preferable to be in silent surroundings both students' & lecturers'.. Thank you for giving the opportunity for feedbacks.
2020-09-03 13:14:24	Year 4	Female	Community Pharmacy Posting (PHMP 4242), Pharmacotherapeutics Attachment (PHMP 4214)	Interested	Interested	Agree	Agree	Neutral	Agree	Disagree	Neutral	Agree	Agree	Neutral	Disagree	Disagree	Disagree	Agree	Agree	Neutral	Neutral	Disagree	No comment because my marks quite bad 😅
2020-09-03 13:17:42	Year 3	Female	Pharmacotherapeutics II (PHM 3232)	Interested	Interested	Agree	Agree	Agree	Agree	Disagree	Agree	Disagree	Disagree	Agree	Neutral	Neutral	Neutral	Neutral	Neutral	Disagree	Neutral	Disagree	Perhaps in the future, questions can be given 5 minutes earlier as navigating questions through preceptor is hard
2020-09-03 13:18:06	Year 4	Female	Community Pharmacy Posting (PHMP 4242), Pharmacotherapeutics Attachment (PHMP 4214)	Interested	Interested	Strongly Agree	Strongly Agree	Strongly Agree	Agree	Strongly Agree	Agree	Strongly Agree	Strongly Agree	Disagree	Strongly Agree	Strongly Agree	Strongly Agree	Strongly Agree	Disagree	Disagree	Agree	Disagree	Fortunately, I don't have connections error during the osce. Osce went smoothly. Virtual osce make me less nervous. Alhamdulillah:) Thank you I wish to all lecturers for all the knowledge and guidance :)
2020-09-03 13:20:36	Year 4	Female	Community Pharmacy Posting (PHMP 4242), Pharmacotherapeutics Attachment (PHMP 4214)	Neutral	Not interested	Strongly Agree	Strongly Agree	Strongly Agree	Neutral	Strongly disagree	Agree	Agree	Strongly disagree	Strongly Agree	Agree	Disagree	Disagree	Disagree	Strongly disagree	Strongly disagree	Strongly Agree	Strongly disagree	My main concern is most of the time during virtual OSCEs was wasted to ask the lecturer to scroll up and down. Please find a mechanism to show everything on the screen at a time. The 'up down up down' was very time consuming thus highly affected the OSCE session
2020-09-03 13:26:30	Year 4	Female	Community Pharmacy Posting (PHMP 4242), Pharmacotherapeutics Attachment (PHMP 4214)	Neutral	Interested	Agree	Agree	Neutral	Strongly Agree	Neutral	Neutral	Agree	Agree	Neutral	Agree	Agree	Agree	Neutral	Agree	Agree	Agree	Neutral
2020-09-03 13:51:27	Year 4	Male	Community Pharmacy Posting (PHMP 4242), Pharmacotherapeutics Attachment (PHMP 4214)	Highly interested	Highly interested	Agree	Agree	Strongly Agree	Agree	Neutral	Neutral	Neutral	Disagree	Strongly Agree	Neutral	Disagree	Agree	Neutral	Neutral	Agree	Agree	Strongly disagree
2020-09-03 14:04:49	Year 4	Female	Community Pharmacy Posting (PHMP 4242), Pharmacotherapeutics Attachment (PHMP 4214)	Neutral	Neutral	Agree	Agree	Agree	Neutral	Neutral	Neutral	Neutral	Neutral	Disagree	Neutral	Neutral	Disagree	Neutral	Neutral	Agree	Agree	Neutral
2020-09-03 14:06:12	Year 4	Female	Community Pharmacy Posting (PHMP 4242), Pharmacotherapeutics Attachment (PHMP 4214)	Neutral	Neutral	Strongly Agree	Strongly Agree	Strongly Agree	Agree	Agree	Neutral	Disagree	Neutral	Agree	Disagree	Disagree	Neutral	Neutral	Neutral	Disagree	Strongly Agree	Neutral	Some of students do not notice that there are additional information on the question and they answer without reading the information. The preceptor should shown all the question and the information before asking the students to read the question properly. After all, we really appreciated all the effort that lecturers had made to help us continued our studies despite of Covid-19. Thanks you very m…
2020-09-03 14:32:11	Year 4	Female	Pharmacotherapeutics Attachment (PHMP 4214)	Interested	Interested	Agree	Agree	Neutral	Agree	Neutral	Neutral	Agree	Agree	Agree	Agree	Neutral	Neutral	Neutral	Agree	Neutral	Agree	Neutral
2020-09-03 14:46:03	Year 4	Female	Community Pharmacy Posting (PHMP 4242), Pharmacotherapeutics Attachment (PHMP 4214)	Interested	Neutral	Agree	Agree	Neutral	Strongly Agree	Disagree	Agree	Strongly Agree	Agree	Neutral	Neutral	Disagree	Disagree	Strongly disagree	Disagree	Neutral	Agree	Neutral
2020-09-03 14:52:49	Year 4	Female	Community Pharmacy Posting (PHMP 4242), Pharmacotherapeutics Attachment (PHMP 4214)	Neutral	Neutral	Neutral	Neutral	Agree	Agree	Agree	Neutral	Strongly disagree	Strongly disagree	Agree	Neutral	Disagree	Neutral	Disagree	Neutral	Disagree	Agree	Disagree	virtual osce is harder than conventional osce because the student can't see the case completely in the screen, need to scroll up and down. thus the student need to ask the preceptor to scroll up and down for them. this will cause waste of time.
2020-09-03 14:54:00	Year 4	Male	Pharmacotherapeutics Attachment (PHMP 4214)	Interested	Interested	Strongly Agree	Strongly Agree	Strongly Agree	Strongly Agree	Neutral	Agree	Disagree	Neutral	Strongly Agree	Strongly Agree	Neutral	Neutral	Disagree	Disagree	Agree	Agree	Strongly disagree	Maintain face to face OSCE of there is no any circumstances . Face to face OSCE is vital to prepare student to become more confident and well prepared when facing physicians or patients in the real world.
2020-09-03 15:19:50	Year 4	Male	Community Pharmacy Posting (PHMP 4242), Pharmacotherapeutics Attachment (PHMP 4214)	Interested	Interested	Agree	Agree	Agree	Agree	Neutral	Agree	Agree	Agree	Neutral	Strongly Agree	Agree	Agree	Agree	Agree	Agree	Agree	Agree	So far, for me everything was fine. Maybe we can continue this virtual OSCE in the future. The time given for preparation and answering still can be considered
2020-09-03 16:11:55	Year 4	Female	Community Pharmacy Posting (PHMP 4242), Pharmacotherapeutics Attachment (PHMP 4214)	Neutral	Neutral	Neutral	Neutral	Neutral	Neutral	Neutral	Neutral	Neutral	Disagree	Neutral	Disagree	Disagree	Disagree	Disagree	Disagree	Disagree	Agree	Neutral
2020-09-03 16:23:04	Year 4	Female	Pharmacotherapeutics Attachment (PHMP 4214)	Interested	Highly interested	Agree	Agree	Strongly Agree	Strongly Agree	Agree	Strongly Agree	Strongly Agree	Strongly Agree	Neutral	Agree	Neutral	Agree	Strongly Agree	Agree	Agree	Strongly Agree	Agree	Overalll, virtual osce was very good. However, we need to be extra careful to maintain the secure internet connection. If you wanted to use virtual osce compared to conventional one, we need to make sure that all student have secure internet connection.
2020-09-03 17:05:22	Year 4	Male	Community Pharmacy Posting (PHMP 4242), Pharmacotherapeutics Attachment (PHMP 4214)	Interested	Interested	Neutral	Agree	Agree	Agree	Disagree	Agree	Disagree	Agree	Agree	Agree	Agree	Agree	Disagree	Agree	Disagree	Neutral	Disagree
2020-09-03 17:08:57	Year 3	Female	Pharmacotherapeutics II (PHM 3232)	Highly interested	Highly interested	Neutral	Disagree	Agree	Disagree	Strongly disagree	Neutral	Neutral	Disagree	Agree	Neutral	Neutral	Neutral	Disagree	Disagree	Agree	Neutral	Neutral
2020-09-03 17:42:39	Year 4	Female	Pharmacotherapeutics II (PHM 3232), Pharmacotherapeutics Attachment (PHMP 4214)	Highly interested	Highly interested	Agree	Strongly Agree	Strongly Agree	Agree	Strongly disagree	Disagree	Disagree	Disagree	Agree	Neutral	Disagree	Neutral	Strongly disagree	Agree	Agree	Neutral	Disagree	Google meeting platform was not really suggested to be used for virtual OSCE because during the OSCE, many of my time been wasted to ask the lecturer to slide the question ups and down
2020-09-03 18:23:18	Year 4	Male	Community Pharmacy Posting (PHMP 4242), Pharmacotherapeutics Attachment (PHMP 4214)	Interested	Highly interested	Agree	Strongly Agree	Strongly Agree	Neutral	Strongly Agree	Agree	Neutral	Disagree	Neutral	Disagree	Neutral	Strongly disagree	Agree	Disagree	Neutral	Strongly Agree	Disagree	Thank you Dr. Ilyani and Dr. Elnaem for being so kind, considerate, helpful toward Rx15’s students. May Allah bless both of you and other lecturers. Thank you for everything. Do pray for our success in the dunyah and Akhirah.
2020-09-03 19:32:05	Year 4	Female	Community Pharmacy Posting (PHMP 4242), Pharmacotherapeutics Attachment (PHMP 4214)	Interested	Interested	Agree	Agree	Agree	Agree	Agree	Agree	Disagree	Neutral	Disagree	Strongly disagree	Disagree	Disagree	Disagree	Disagree	Neutral	Agree	Disagree
2020-09-03 20:07:27	Year 4	Female	Community Pharmacy Posting (PHMP 4242), Pharmacotherapeutics Attachment (PHMP 4214)	Highly interested	Highly interested	Agree	Neutral	Agree	Agree	Strongly disagree	Disagree	Disagree	Disagree	Agree	Strongly Agree	Strongly Agree	Strongly Agree	Strongly Agree	Strongly Agree	Strongly Agree	Strongly Agree	Neutral
2020-09-03 21:57:31	Year 4	Female	Community Pharmacy Posting (PHMP 4242), Pharmacotherapeutics Attachment (PHMP 4214)	Interested	Interested	Neutral	Strongly Agree	Agree	Agree	Disagree	Neutral	Agree	Strongly Agree	Neutral	Neutral	Neutral	Neutral	Neutral	Disagree	Strongly Agree	Agree	Neutral
2020-09-03 21:58:29	Year 4	Female	Pharmacotherapeutics II (PHM 3232), Pharmacotherapeutics Attachment (PHMP 4214)	Neutral	Neutral	Agree	Agree	Disagree	Agree	Disagree	Neutral	Disagree	Agree	Agree	Agree	Disagree	Agree	Disagree	Disagree	Disagree	Agree	Disagree
2020-09-03 22:00:20	Year 4	Female	Community Pharmacy Posting (PHMP 4242), Pharmacotherapeutics Attachment (PHMP 4214)	Neutral	Neutral	Agree	Agree	Neutral	Neutral	Disagree	Disagree	Disagree	Disagree	Strongly Agree	Disagree	Disagree	Disagree	Disagree	Neutral	Neutral	Neutral	Disagree	Few pages of osce question, really burden the lecturers and students. To move forward and back again, difficult as only lecturers can control the pages.
2020-09-03 22:00:35	Year 4	Female	Community Pharmacy Posting (PHMP 4242), Pharmacotherapeutics Attachment (PHMP 4214)	Interested	Not interested	Strongly Agree	Strongly Agree	Strongly Agree	Disagree	Agree	Strongly Agree	Neutral	Neutral	Disagree	Agree	Agree	Agree	Neutral	Agree	Strongly disagree	Strongly Agree	Agree
2020-09-03 22:01:57	Year 4	Female	Community Pharmacy Posting (PHMP 4242), Pharmacotherapeutics Attachment (PHMP 4214)	Interested	Interested	Agree	Agree	Strongly Agree	Neutral	Neutral	Agree	Strongly Agree	Agree	Neutral	Agree	Agree	Neutral	Strongly Agree	Neutral	Disagree	Agree	Agree
2020-09-03 22:03:37	Year 4	Female	Community Pharmacy Posting (PHMP 4242), Pharmacotherapeutics Attachment (PHMP 4214)	Highly interested	Highly interested	Agree	Agree	Neutral	Neutral	Neutral	Agree	Disagree	Disagree	Strongly Agree	Neutral	Neutral	Agree	Disagree	Neutral	Agree	Agree	Disagree
2020-09-03 22:03:44	Year 4	Female	Community Pharmacy Posting (PHMP 4242), Pharmacotherapeutics Attachment (PHMP 4214)	Interested	Interested	Neutral	Neutral	Neutral	Neutral	Neutral	Neutral	Strongly disagree	Disagree	Agree	Neutral	Neutral	Strongly disagree	Disagree	Neutral	Strongly Agree	Neutral	Strongly disagree
2020-09-03 22:05:26	Year 4	Female	Pharmacotherapeutics II (PHM 3232), Pharmacotherapeutics Attachment (PHMP 4214)	Highly interested	Highly interested	Agree	Agree	Strongly Agree	Agree	Agree	Agree	Disagree	Agree	Strongly Agree	Neutral	Neutral	Agree	Neutral	Neutral	Strongly Agree	Neutral	Strongly disagree
2020-09-03 22:05:36	Year 4	Female	Community Pharmacy Posting (PHMP 4242), Pharmacotherapeutics Attachment (PHMP 4214)	Interested	Interested	Agree	Agree	Strongly Agree	Agree	Strongly disagree	Neutral	Strongly disagree	Strongly disagree	Strongly Agree	Disagree	Disagree	Disagree	Strongly disagree	Strongly disagree	Strongly Agree	Agree	Strongly disagree
2020-09-03 22:09:39	Year 4	Male	Pharmacotherapeutics Attachment (PHMP 4214)	Interested	Neutral	Agree	Strongly Agree	Agree	Strongly Agree	Neutral	Neutral	Strongly Agree	Agree	Disagree	Agree	Strongly Agree	Agree	Disagree	Agree	Disagree	Strongly Agree	Strongly Agree	Please rotate the lecturers, I only managed to barely escaped pass marks :'(
2020-09-03 22:09:53	Year 4	Female	Community Pharmacy Posting (PHMP 4242), Pharmacotherapeutics Attachment (PHMP 4214)	Interested	Interested	Agree	Agree	Agree	Agree	Agree	Agree	Agree	Disagree	Neutral	Agree	Agree	Agree	Neutral	Disagree	Agree	Agree	Neutral	Assalamualaikum Dr, I just want to point out one point. Regarding the trial session prior to real virtual OSCE, perhaps all preceptors should receive at least one example or one trial case/question so that the students can expect how the question will be as from the previous session, some of the preceptors receive the trial case but some doesn't. It affects the trial session with the preceptors a…
2020-09-03 22:14:16	Year 4	Female	Pharmacotherapeutics Attachment (PHMP 4214)	Interested	Neutral	Agree	Agree	Disagree	Disagree	Disagree	Disagree	Strongly disagree	Strongly Agree	Strongly Agree	Disagree	Disagree	Strongly disagree	Strongly disagree	Strongly disagree	Disagree	Disagree	Strongly disagree	A lot of time are consumed just for scrolling down and up the question.
2020-09-03 22:15:59	Year 4	Male	Pharmacotherapeutics II (PHM 3232), Community Pharmacy Posting (PHMP 4242), Pharmacotherapeutics Attachment (PHMP 4214)	Neutral	Neutral	Agree	Strongly Agree	Strongly Agree	Neutral	Neutral	Agree	Neutral	Neutral	Agree	Disagree	Disagree	Disagree	Neutral	Neutral	Agree	Neutral	Disagree
2020-09-03 22:18:16	Year 4	Female	Community Pharmacy Posting (PHMP 4242), Pharmacotherapeutics Attachment (PHMP 4214)	Neutral	Neutral	Strongly Agree	Strongly Agree	Strongly Agree	Agree	Strongly Agree	Strongly Agree	Strongly disagree	Strongly disagree	Strongly Agree	Neutral	Disagree	Disagree	Strongly Agree	Agree	Neutral	Strongly Agree	Strongly disagree	It is easier if you could provide the link of the case to the students during the osce to enable them looking into the case by themselves, so that the student does not have to ask the examiners to zoom in, zoom out or scroll up and down. It is very inconvenient and distracting. Overall, I am satisfied with the previous osce and thank you very much to all lecturers.
2020-09-03 22:23:16	Year 4	Male	Pharmacotherapeutics Attachment (PHMP 4214)	Interested	Neutral	Strongly Agree	Strongly Agree	Strongly Agree	Neutral	Neutral	Agree	Disagree	Neutral	Agree	Agree	Agree	Agree	Neutral	Agree	Neutral	Agree	Disagree
2020-09-03 23:02:54	Year 4	Male	Community Pharmacy Posting (PHMP 4242), Pharmacotherapeutics Attachment (PHMP 4214)	Interested	Interested	Neutral	Agree	Strongly Agree	Agree	Agree	Agree	Agree	Agree	Neutral	Neutral	Neutral	Disagree	Neutral	Agree	Agree	Agree	Neutral
2020-09-03 23:16:55	Year 4	Female	Community Pharmacy Posting (PHMP 4242), Pharmacotherapeutics Attachment (PHMP 4214)	Highly interested	Interested	Neutral	Disagree	Neutral	Neutral	Strongly disagree	Strongly disagree	Neutral	Strongly disagree	Strongly Agree	Strongly disagree	Strongly disagree	Strongly disagree	Strongly disagree	Neutral	Strongly Agree	Disagree	Strongly disagree
2020-09-04 06:49:27	Year 3	Female	Pharmacotherapeutics II (PHM 3232)	Interested	Interested	Neutral	Agree	Agree	Agree	Disagree	Disagree	Disagree	Disagree	Agree	Neutral	Neutral	Neutral	Disagree	Disagree	Agree	Agree	Disagree
2020-09-04 06:52:10	Year 4	Female	Community Pharmacy Posting (PHMP 4242), Pharmacotherapeutics Attachment (PHMP 4214)	Interested	Highly interested	Neutral	Neutral	Disagree	Neutral	Strongly disagree	Disagree	Strongly disagree	Strongly disagree	Agree	Neutral	Disagree	Neutral	Disagree	Neutral	Strongly Agree	Agree	Disagree
2020-09-04 12:59:34	Year 3	Female	Pharmacotherapeutics II (PHM 3232), Community Pharmacy Posting (PHMP 4242)	Neutral	Neutral	Agree	Agree	Agree	Agree	Strongly disagree	Neutral	Strongly disagree	Strongly disagree	Strongly Agree	Disagree	Disagree	Strongly disagree	Strongly disagree	Disagree	Neutral	Agree	Strongly disagree	I hope marking system will be improved and does not affected by previous question.
2020-09-04 13:18:03	Year 4	Female	Community Pharmacy Posting (PHMP 4242), Pharmacotherapeutics Attachment (PHMP 4214)	Interested	Neutral	Strongly Agree	Strongly Agree	Strongly Agree	Agree	Agree	Neutral	Disagree	Disagree	Agree	Neutral	Agree	Neutral	Neutral	Neutral	Disagree	Agree	Disagree
2020-09-04 13:32:09	Year 3	Female	Pharmacotherapeutics II (PHM 3232)	Interested	Neutral	Agree	Agree	Neutral	Agree	Neutral	Disagree	Neutral	Agree	Neutral	Agree	Agree	Agree	Agree	Agree	Neutral	Neutral	Neutral
2020-09-05 11:48:29	Year 3	Female	Pharmacotherapeutics II (PHM 3232)	Highly interested	Highly interested	Strongly Agree	Strongly Agree	Strongly Agree	Strongly Agree	Strongly Agree	Strongly Agree	Strongly Agree	Strongly Agree	Neutral	Strongly Agree	Strongly Agree	Strongly Agree	Strongly Agree	Agree	Disagree	Strongly Agree	Neutral
2020-09-05 11:59:35	Year 3	Male	Pharmacotherapeutics II (PHM 3232)	Interested	Interested	Disagree	Agree	Disagree	Disagree	Strongly disagree	Agree	Strongly disagree	Strongly disagree	Strongly Agree	Disagree	Strongly disagree	Disagree	Strongly disagree	Disagree	Neutral	Disagree	Strongly disagree
2020-09-05 12:02:15	Year 3	Female	Pharmacotherapeutics II (PHM 3232)	Interested	Highly interested	Strongly Agree	Strongly Agree	Strongly Agree	Agree	Disagree	Agree	Disagree	Disagree	Agree	Disagree	Disagree	Disagree	Disagree	Agree	Strongly disagree	Neutral	Disagree	During virtual osce, i feel like I am not speaking to the lecturer like a Doctor as in the face to face osce..so, it cause me to forget to act like a true pharmacist who need to identify pci and do interventions as oppose to the face to face osce..and indirectly, this also lead to reduce in communication skill experiences..
2020-09-05 12:21:34	Year 3	Male	Pharmacotherapeutics II (PHM 3232)	Interested	Interested	Strongly Agree	Strongly Agree	Strongly Agree	Agree	Neutral	Agree	Agree	Neutral	Neutral	Agree	Agree	Neutral	Agree	Neutral	Agree	Agree	Neutral	The problem happen during the OSCE is that the examiner cannot hear my voice in the early few minutes and sometimes the sound is not clear
2020-09-05 12:24:27	Year 3	Female	Pharmacotherapeutics II (PHM 3232)	Interested	Interested	Agree	Agree	Agree	Agree	Agree	Neutral	Disagree	Disagree	Agree	Disagree	Disagree	Disagree	Disagree	Disagree	Agree	Agree	Strongly disagree	The lecturers were all at the same place during OSCE. And this may affect us with unnecessary sounds interupption
2020-09-05 13:41:34	Year 3	Female	Pharmacotherapeutics II (PHM 3232)	Neutral	Neutral	Neutral	Neutral	Neutral	Neutral	Neutral	Neutral	Neutral	Neutral	Neutral	Neutral	Neutral	Neutral	Neutral	Neutral	Neutral	Neutral	Neutral
2020-09-05 14:14:58	Year 3	Female	Pharmacotherapeutics II (PHM 3232)	Interested	Neutral	Agree	Strongly Agree	Strongly Agree	Strongly Agree	Neutral	Agree	Agree	Agree	Neutral	Agree	Agree	Disagree	Agree	Agree	Strongly Agree	Agree	Neutral
2020-09-05 14:31:53	Year 3	Male	Pharmacotherapeutics II (PHM 3232)	Not interested	Not interested	Neutral	Disagree	Neutral	Disagree	Strongly disagree	Strongly disagree	Strongly disagree	Strongly disagree	Strongly Agree	Strongly disagree	Strongly disagree	Strongly disagree	Strongly disagree	Strongly disagree	Strongly Agree	Neutral	Strongly disagree
2020-09-09 10:05:26	Year 4	Female	Pharmacotherapeutics II (PHM 3232), Community Pharmacy Posting (PHMP 4242), Pharmacotherapeutics Attachment (PHMP 4214)	Neutral	Neutral	Neutral	Neutral	Neutral	Neutral	Neutral	Neutral	Neutral	Neutral	Neutral	Neutral	Neutral	Neutral	Neutral	Neutral	Neutral	Neutral	Neutral
2020-09-09 10:32:46	Year 4	Male	Pharmacotherapeutics II (PHM 3232), Pharmacotherapeutics Attachment (PHMP 4214)	Highly interested	Highly interested	Strongly Agree	Strongly Agree	Strongly Agree	Strongly Agree	Strongly disagree	Strongly Agree	Strongly Agree	Strongly Agree	Neutral	Agree	Agree	Agree	Agree	Strongly Agree	Strongly Agree	Strongly Agree	Strongly Agree
2020-09-09 10:40:12	Year 4	Female	Community Pharmacy Posting (PHMP 4242), Pharmacotherapeutics Attachment (PHMP 4214)	Interested	Highly interested	Agree	Agree	Agree	Strongly Agree	Neutral	Strongly Agree	Neutral	Agree	Neutral	Strongly Agree	Agree	Agree	Neutral	Agree	Neutral	Neutral	Agree
2020-09-09 10:46:35	Year 4	Female	Community Pharmacy Posting (PHMP 4242), Pharmacotherapeutics Attachment (PHMP 4214)	Interested	Interested	Agree	Agree	Neutral	Agree	Agree	Neutral	Disagree	Disagree	Agree	Agree	Agree	Neutral	Disagree	Neutral	Agree	Neutral	Disagree
2020-09-09 10:58:55	Year 4	Male	Community Pharmacy Posting (PHMP 4242), Pharmacotherapeutics Attachment (PHMP 4214)	Interested	Interested	Agree	Agree	Agree	Agree	Agree	Agree	Strongly Agree	Strongly Agree	Disagree	Agree	Neutral	Neutral	Agree	Disagree	Agree	Agree	Agree
2020-09-09 11:31:54	Year 4	Male	Community Pharmacy Posting (PHMP 4242), Pharmacotherapeutics Attachment (PHMP 4214)	Highly interested	Interested	Strongly Agree	Strongly Agree	Strongly Agree	Strongly Agree	Neutral	Agree	Agree	Agree	Neutral	Neutral	Neutral	Neutral	Neutral	Agree	Neutral	Agree	Neutral
2020-09-09 11:39:48	Year 4	Male	Community Pharmacy Posting (PHMP 4242), Pharmacotherapeutics Attachment (PHMP 4214)	Not interested	Not interested	Strongly Agree	Strongly Agree	Strongly Agree	Strongly Agree	Disagree	Agree	Strongly disagree	Disagree	Agree	Agree	Disagree	Neutral	Strongly disagree	Strongly disagree	Strongly disagree	Neutral	Disagree	Please give the students the control over the patient's charts. If not, we are wasting our time saying "up" and "down" while waiting for the lecturers to scroll. Every second counts.
2020-09-09 11:48:29	Year 4	Female	Community Pharmacy Posting (PHMP 4242), Pharmacotherapeutics Attachment (PHMP 4214)	Neutral	Neutral	Strongly Agree	Strongly Agree	Neutral	Disagree	Disagree	Agree	Strongly disagree	Neutral	Disagree	Agree	Agree	Neutral	Strongly disagree	Neutral	Strongly Agree	Neutral	Disagree	It is time consuming to get the understanding of the overall case as we can't control the pages, it is hard to go back and forth to the specific part that we needed.
2020-09-09 12:31:41	Year 4	Female	Pharmacotherapeutics II (PHM 3232), Community Pharmacy Posting (PHMP 4242), Pharmacotherapeutics Attachment (PHMP 4214)	Highly interested	Neutral	Agree	Agree	Agree	Strongly Agree	Neutral	Neutral	Strongly Agree	Strongly Agree	Disagree	Strongly Agree	Strongly Agree	Strongly Agree	Neutral	Strongly Agree	Strongly Agree	Agree	Neutral	I think zoom (if i not mistaken) is more recommended to be used during virtual osce as the question can be controlled freely by the students. We didnt have to ask lecturers to scroll down/up zoom in/out for us
2020-09-09 13:42:49	Year 4	Female	Community Pharmacy Posting (PHMP 4242), Pharmacotherapeutics Attachment (PHMP 4214)	Highly interested	Interested	Agree	Agree	Neutral	Neutral	Agree	Strongly Agree	Strongly Agree	Strongly Agree	Strongly disagree	Agree	Strongly Agree	Agree	Strongly Agree	Disagree	Neutral	Strongly Agree	Neutral
2020-09-09 18:19:51	Year 4	Male	Pharmacotherapeutics Attachment (PHMP 4214)	Interested	Interested	Agree	Agree	Agree	Strongly Agree	Agree	Agree	Agree	Agree	Neutral	Neutral	Neutral	Agree	Agree	Neutral	Neutral	Agree	Neutral
2020-09-09 22:14:07	Year 4	Female	Pharmacotherapeutics II (PHM 3232), Community Pharmacy Posting (PHMP 4242), Pharmacotherapeutics Attachment (PHMP 4214)	Neutral	Interested	Strongly Agree	Agree	Agree	Agree	Agree	Neutral	Disagree	Disagree	Agree	Neutral	Agree	Neutral	Neutral	Neutral	Agree	Agree	Disagree	Problem may occurs during the OSCE such as cannot open the link, etc. Need to find the best solution regarding this.
2020-09-11 16:56:09	Year 4	Male	Community Pharmacy Posting (PHMP 4242), Pharmacotherapeutics Attachment (PHMP 4214)	Neutral	Interested	Disagree	Neutral	Disagree	Disagree	Strongly disagree	Disagree	Strongly disagree	Strongly disagree	Agree	Neutral	Neutral	Disagree	Agree	Neutral	Agree	Neutral	Strongly disagree	Problem with the task itself. Student need to depend on lecturer to scroll the question paper. It was significantly affected the flow and outcome of the osce as it tooks many minutes for the lecturers to scroll up and down (some of them even not understood what we told to).
